# Supplementary material for: Non-Coding Transcriptome Maps across Twenty Tissues of the Korean Black Chicken, Yeonsan Ogye
Source: Int J Mol Sci. 2018 Aug 10;19(8):2359. doi: 10.3390/ijms19082359 (PMC6121550; doi:10.3390/ijms19082359)
Supplement: Supplementary file 1 [file ijms-19-02359-s001.zip]

Archive with 12 entries (9 files):
- Supplementary files/
- Supplementary files/Supplementary figures.pdf
- __MACOSX/
- __MACOSX/Supplementary files/
- __MACOSX/Supplementary files/._Supplementary figures.pdf
- Supplementary files/supplementary method.docx
- Supplementary files/Supplementary table S1.xlsx
- Supplementary files/Supplementary table S2.xlsx
- Supplementary files/Supplementary table S3.xlsx
- Supplementary files/Supplementary table S4.xlsx
- Supplementary files/Supplementary table S5.xlsx
- Supplementary files/Supplementary table S6.xlsx
