# Supplementary material for: Non-Coding Transcriptome Maps across Twenty Tissues of the Korean Black Chicken, Yeonsan Ogye
Source: Int J Mol Sci. 2018 Aug 10;19(8):2359. doi: 10.3390/ijms19082359 (PMC6121550; doi:10.3390/ijms19082359)
Supplement: Supplementary file 1 [file ijms-19-02359-s001.zip › Supplementary files/Supplementary table S1.xlsx]

## Sheet: Sheet1
Supplementary Table 1. Tissue-specific lncRNAs and ubiquitously expressed lncRNAs
Tissue-specific lncRNA IDs	Tissue specificity	Ubiquitously expressed lncRNA IDs	Tissue specificity
lnc-KCNT2-2	20	lnc-AGPAT4-1	3.2818
lnc-ZMYND11-1	20	lnc-SH3D19-1	3.28745
lnc-ENSGALT00000035424-2	20	lnc-ENSGALT00000046157-1	2.67138
lnc-7.-1	20	lnc-SEL1L-1	0
lnc-HDAC2-1	20	anr-SLC6A2-1	2.69832
lnc-GPR26-1	20	lnc-ZNF518B-1	2.14445
lnc-CRIM1-2	20	lnc-FAM124B-1	3.08691
lnc-PVRL3-1	20	lnc-OSBPL9-1	3.94688
lnc-MANEA-1	20	lnc-IDS-1	2.79011
lnc-BMP2-1	20	lnc-FAM172A-1	2.08609
lnc-ZC3H15-2	20	lnc-BMF-1	0
lnc-GMDS-2	20	lnc-MGST1-1	3.95252
lnc-KLHL32-1	20	lnc-PRKD1-1	2.19263
lnc-ENSGALT00000040840-1	20	lnc-PNPLA4-1	3.02922
lnc-CTGF-2	20	lnc-HHIP-1	2.52864
lnc-ENSGALT00000022114-1	20	anr-ENSGALT00000010411-1	2.34555
lnc-SYT8-1	20	anr-ENSGALT00000014988-1	0
lnc-SPR-1	20	lnc-INPP4A-2	2.45405
lnc-ARHGEF7-1	20	anr-ENSGALT00000043166-1	2.84069
lnc-SSPN-1	20	lnc-KLHL5-1	2.01369
lnc-SI-1	20	lnc-PLOD2-5	0
lnc-DCT-1	20	lnc-RALGPS2-1	3.43642
lnc-JUN-2	20	lnc-S100A13-1	3.68744
lnc-CTBP1-1	20	lnc-ARHGAP32-1	3.18074
lnc-GINS2-1	20	lnc-TRAF3IP2-2	1.98584
lnc-EPHA8-1	20	lnc-SEC61B-1	3.3493
lnc-ENSGALT00000003019-1	20	lnc-ORC4-1	2.16815
lnc-Fgf9-1	20	lnc-MSL3-2	1.87213
lnc-FHOD3-2	20	lnc-ENSGALT00000015193-1	0
lnc-SALL1-4	20	lnc-ENSGALT00000037546-9	2.32144
lnc-ENSGALT00000025168-1	20	lnc-CASP3-1	3.17643
lnc-FSTL5-1	20	lnc-MTX2-6	2.58426
lnc-TBX2-1	20	lnc-DNAJB8-1	0
lnc-CHD9-1	20	lnc-DAAM1-1	3.36466
lnc-ANKH-1	20	lnc-VAV3-8	0
lnc-GABRA2-1	20	lnc-ZBTB42-1	3.28887
lnc-AATF-2	20	anr-TMCO4-1	2.39889
lnc-CA2-1	20	lnc-ENSGALT00000033717-1	0
lnc-AGA-1	20	lnc-MOB3B-1	2.29087
lnc-cdermo-1-1	20	lnc-Lef-1-1	0
lnc-MBD5-1	20	anr-PTPLB-1	2.05239
lnc-ip3ka-1	20	lnc-BRD1-1	2.02134
lnc-ENSGALT00000041045-2	20	lnc-ARNTL2-1	3.37898
lnc-CHCHD3-1	20	lnc-DLL4-1	3.37426
lnc-ENSGALT00000036826-2	20	lnc-TLR21-1	3.01326
lnc-TRHR-1	20	lnc-CYR61-3	3.22475
lnc-KIAA1456-2	20	lnc-SLC24A5-1	3.64047
lnc-XPNPEP1-1	20	lnc-SEPT9-3	3.53376
lnc-RFX8-1	20	lnc-BHLHE40-1	0
lnc-ENSGALT00000015931-1	20	lnc-FTO-7	2.62353
lnc-KY-1	20	lnc-C3orf14-1	3.12844
lnc-FBXL17-1	20	lnc-EPHB3-1	0
lnc-NR3C2-1	20	lnc-PHF21A-1	2.93368
lnc-CDH18-2	20	lnc-SPAG17-2	0
lnc-ENSGALT00000015931-2	20	lnc-RBM25-1	2.93617
lnc-ENSGALT00000044626-1	20	lnc-RXFP2-1	0
lnc-LPCAT1-1	20	lnc-HAO1-1	0
lnc-ADAMTS18-6	20	anr-CDK1-1	3.32147
lnc-SLC38A11-1	20	lnc-GPR146-1	3.18109
lnc-FIGN-2	20	anr-RNF2-1	3.32897
lnc-LTBP1-1	20	lnc-ENSGALT00000044649-1	0
lnc-ZFAND2A-1	20	lnc-LRRC49-1	3.84522
lnc-cKv1.1-1	20	lnc-FTO-8	0
lnc-ENSGALT00000026073-3	20	lnc-DNAJC8-1	3.3209
lnc-C7H2ORF76-1	20	lnc-GRIN2A-3	3.82174
lnc-CLDN12-1	20	anr-ESF1-1	2.69067
lnc-CDH18-3	20	lnc-MDFIC-1	3.06135
lnc-GATA3-1	20	anr-SLC1A1-1	3.42985
lnc-ENSGALT00000019735-1	20	lnc-CNBP-1	0
lnc-KIAA1644-1	20	lnc-NXNL2-1	3.38723
lnc-FOS-1	20	lnc-ENSGALT00000022773-6	0
lnc-ITGA1-1	20	lnc-PTPRF-3	3.8672
lnc-phox2b-2	20	lnc-BMI1-1	3.37415
lnc-E2F7-3	20	lnc-B3GALT1-5	0
lnc-ENSGALT00000030633-1	20	lnc-CEP120-1	3.04862
lnc-NGFR-1	20	lnc-DUPD1-1	2.65245
lnc-NOX3-1	20	lnc-LLGL2-1	2.86417
lnc-SOHO-1-1	20	lnc-PPAR-5	3.5425
anr-CDX-A-1	20	anr-C1orf101-1	3.59632
lnc-PTER-1	20	lnc-LPHN2-7	0
lnc-ENSGALT00000030714-1	20	lnc-MAF-1	3.36368
lnc-ADGRB3-2	20	lnc-ENSGALT00000026178-1	2.30711
lnc-ENSGALT00000039286-1	20	lnc-ID2-4	3.55945
lnc-OLFM4-1	20	lnc-MBOAT1-3	3.58744
lnc-DSEL-2	20	lnc-KLF4-2	0
lnc-TLE3-1	20	anr-SLC15A4-1	3.04452
lnc-MOCS2-1	20	lnc-MYC-4	2.2588
lnc-irx2-1	20	lnc-VAPA-2	3.92686
lnc-CACNA2D3-2	20	lnc-DKK2-1	3.5797
lnc-C2orf47-1	20	lnc-ENSGALT00000026073-13	0
lnc-PITX2-4	20	lnc-SENP5-1	0
lnc-SSPN-2	20	lnc-OSBPL3-1	3.20265
lnc-PROX1-1	20	lnc-ENSGALT00000011514-1	3.84929
lnc-PTPRD-4	20	lnc-PPP2R5C-3	3.80209
lnc-TENM3-1	20	lnc-ENSGALT00000040072-1	2.76616
lnc-SNX19-2	20	lnc-RORalpha1-1	3.79364
lnc-VAX1-1	20	lnc-GRIK2-5	0
lnc-PLXNA1-3	20	anr-C11orf49-1	3.66851
lnc-AMIGO2-2	20	lnc-PNPLA4-4	0
lnc-RAB7A-1	20	lnc-ZNF503-4	3.38882
lnc-NR0B1-1	20	lnc-FAM124B-4	2.7073
lnc-ENSGALT00000014994-1	20	lnc-POLR2L-3	2.73138
lnc-SNTG1-3	20	lnc-ARHGAP29-1	3.69538
lnc-ENSGALT00000025240-1	20	lnc-ENSGALT00000026616-1	3.8267
lnc-TAF4B-1	20	lnc-UCH-L1-2	2.5139
lnc-TENM3-4	20	lnc-GPC5-6	3.26497
lnc-GMDS-4	20	lnc-THADA-7	0
lnc-FOXO6-2	20	lnc-ENSGALT00000027578-2	2.24936
lnc-FAM60A-1	20	lnc-GORASP1-1	1.99621
lnc-ENSGALT00000017809-2	20	lnc-ENSGALT00000016140-6	3.06315
lnc-FOXN2-1	20	lnc-TDRD15-1	2.98908
lnc-BMP3-1	20	lnc-IPO8-1	3.61753
lnc-RAB32-1	20	lnc-C2H3ORF39-2	3.35522
lnc-PCDH10-6	20	lnc-ENSGALT00000027933-1	2.41385
lnc-MAT2B-10	20	lnc-AIG1-2	2.75471
lnc-EPHA7-2	20	lnc-IPPK-2	2.42735
anr-CNP3-1	20	lnc-SNX13-2	2.52817
lnc-ZNF322-5	20	lnc-VCL-1	3.02787
lnc-MTDH-3	20	lnc-PHF3-1	1.92899
lnc-TMEM135-1	20	lnc-MED6-1	2.38781
anr-ADAMTS18-2	20	lnc-TRIM62-1	0
lnc-SI-15	20	lnc-ZNF800-3	3.44046
lnc-RRM2-1	20	lnc-FZD3-1	2.26969
lnc-BUB3-1	20	lnc-UBE2E1-3	0
lnc-FGFR3-1	20	lnc-CCDC82-1	0
lnc-ZCCHC2-2	20	lnc-DCAF12-3	3.34973
lnc-ENSGALT00000042719-1	20	lnc-ZMIZ1-3	3.87488
lnc-SUCLG1-1	20	lnc-GLI3-4	2.4462
lnc-ENSGALT00000044991-1	20	lnc-MCTP2-4	3.28304
lnc-GMDS-9	20	lnc-ENSGALT00000044991-7	0
lnc-ADAMTS18-4	20	lnc-CISH-1	3.73061
lnc-ZNF330-1	20	lnc-RUFY3-1	2.56613
lnc-FLRT2-6	20	lnc-SYPL1-1	3.86123
lnc-RAPGEF2-2	20	lnc-LYSMD4-1	3.29113
lnc-FAM124B-3	20	lnc-CXCR7-1	3.31598
lnc-ZC3H15-7	20	lnc-MYC-5	3.47345
lnc-EYA1-1	20	lnc-ENSGALT00000011317-2	0
anr-P2RX3-1	20	lnc-SBNO1-1	3.25179
lnc-ENSGALT00000008429-1	20	lnc-GBE1-11	0
anr-C3orf67-5	20	lnc-ENSGALT00000021084-10	0
lnc-IMPAD1-1	20	lnc-GBE1-3	3.54688
lnc-CDH9-6	20	lnc-EZR-1	2.97276
lnc-PEX2-2	20	lnc-CD93-1	3.80046
lnc-KCNK3-1	20	lnc-DUSP5-3	3.34462
lnc-TRPC6-1	20	lnc-HIF1AN-3	0
lnc-LRRK2-1	20	lnc-OXR1-2	3.03085
lnc-BMPER-1	20	lnc-ETF1-1	3.62977
lnc-PPM1K-3	20	lnc-TTC4-1	2.15433
lnc-FRMD1-1	20	lnc-PAK1-2	3.36933
lnc-ACVR2A-4	20	lnc-TBX2-2	2.8204
lnc-ENSGALT00000040689-1	20	anr-SLC9A9-1	2.94167
lnc-MRPS9-4	20	lnc-SLC39A8-1	0
lnc-ENSGALT00000029170-6	20	lnc-NMUR1-1	3.94156
lnc-cad19-3	20	lnc-SPSB4-2	2.34142
lnc-KIAA1644-2	20	lnc-NEDD4-1	3.1681
lnc-IL17REL-1	20	lnc-CAMK1G-4	3.37011
lnc-SNX19-1	20	anr-SERPINH1-1	2.84685
anr-SCN3A-6	20	lnc-TPH1-1	3.43319
lnc-ENSGALT00000044991-2	20	lnc-FAK-1	3.14093
lnc-NSUN3-5	20	lnc-HAAO-8	2.88239
lnc-RAPGEF2-3	20	lnc-PRKCD-1	2.95678
lnc-FAM204A-2	20	anr-ENSGALT00000010631-1	2.97295
lnc-ANXA1-1	20	lnc-AEBP2-6	0
lnc-TENM4-5	20	lnc-BEND2-1	2.04773
lnc-LSAMP-2	20	lnc-PREPL-1	2.64347
lnc-TOP1-3	20	lnc-PDE3A-3	2.63888
lnc-SALL1-13	20	lnc-MTRF1L-3	2.80615
lnc-LIG3-3	20	anr-BRWD3-1	2.90109
anr-irx2-1	20	lnc-PTHrP-1	2.5894
lnc-CLDN14-1	20	lnc-LPHN2-6	3.87781
lnc-FOXG1-8	20	lnc-Pax-9-1	3.83263
lnc-AJAP1-1	20	lnc-RBMS3-1	2.76978
anr-KBTBD12-3	20	lnc-ARHGAP32-2	2.29798
lnc-IRF8-1	20	lnc-WBSCR16-5	0
lnc-TRAPPC8-1	20	lnc-FLRT2-14	3.74329
anr-RAB43-1	20	lnc-CXXC5-1	2.84315
lnc-BAFF-3	20	lnc-GDAP2-1	3.30879
lnc-ENSGALT00000018976-1	20	lnc-ESRP2-1	3.85502
lnc-CRH-2	20	lnc-CCDC122-1	3.3135
lnc-THADA-4	20	anr-C3orf67-3	0
lnc-CRYBA4-3	20	lnc-SRFBP1-2	3.50254
lnc-DNAH5-7	20	lnc-SPSB4-3	2.17894
lnc-ENSGALT00000015193-2	20	lnc-SFSWAP-1	3.01769
lnc-PIK3C3-2	20	lnc-TMEM19-1	3.1963
lnc-ZNF366-1	20	lnc-HYAL1-1	3.15817
lnc-FAM19A1-1	20	anr-EBF3-1	3.28477
lnc-SLITRK1-3	20	anr-PRSS12-3	2.42274
lnc-AP1AR-5	20	lnc-RBM7-1	3.19174
lnc-SYT10-2	20	lnc-VAV3-6	3.14263
lnc-CMYA5-1	20	lnc-ROBO1-6	2.9323
lnc-MAT2B-13	20	lnc-PEPD-1	3.94273
lnc-PDE8B-1	20	anr-CLYBL-1	2.40709
lnc-SV2B-1	20	lnc-DNAJC24-1	3.59878
lnc-ENSGALT00000025168-5	20	lnc-MSX2-4	0
lnc-MTRF1L-1	20	lnc-CHRDL1-1	3.62017
lnc-ENSGALT00000026073-8	20	lnc-CASZ1-1	2.36897
lnc-RNF139-1	20	lnc-TBL1X-1	2.41566
lnc-GALNTL6-4	20	lnc-SPEF2-3	3.99663
lnc-AATF-3	20	lnc-PTPRK-1	0
lnc-ENSGALT00000043543-2	20	lnc-PDE3A-2	3.43742
lnc-ADGRA3-1	20	lnc-WASF3-1	3.16983
lnc-PIK3C3-3	20	lnc-PDHA1-1	0
lnc-PLOD2-11	20	lnc-ENSGALT00000040983-1	2.32679
anr-ANXA13-1	20	lnc-CISD2-1	2.71835
lnc-HACE1-8	20	lnc-TMEM229B-1	3.49486
lnc-AEBP2-4	20	anr-PRRG3-1	0
lnc-NKX2-4-1	20	lnc-ID2-7	2.99645
lnc-CDH18-5	20	lnc-IGSF10-2	3.89555
lnc-WBSCR27-1	20	lnc-ENSGALT00000042806-1	3.75956
lnc-ENSGALT00000032887-1	20	anr-PTPRK-1	2.43009
lnc-ENSGALT00000025020-3	20	lnc-SSPN-3	3.32559
lnc-TARDBP-1	20	lnc-MRM1-1	0
lnc-WDR11-4	20	anr-MAPK13-1	2.50661
lnc-ENSGALT00000044991-3	20	lnc-HTR1D-1	3.26246
lnc-TACC3-2	20	lnc-ENSGALT00000044708-1	3.36129
lnc-NPFFR2-1	20	lnc-OSBPL8-2	2.9775
lnc-ST8SIA4-3	20	lnc-MOB2-1	3.13135
lnc-ADRA2C-2	20	lnc-NR2F2-4	2.76626
lnc-STIM2-13	20	lnc-ENSGALT00000016140-3	0
lnc-MANEA-3	20	lnc-GBE1-1	2.80649
lnc-GBE1-13	20	anr-GFRA2-1	0
lnc-CLDN8-1	20	lnc-FAM43A-1	0
lnc-RYR2-2	20	lnc-ENSGALT00000038352-1	3.02865
lnc-TOP1-6	20	lnc-ZNF644-2	2.49247
lnc-MYOD1-1	20	lnc-SGPP2-1	3.81634
lnc-BOD1L1-2	20	lnc-WNT8b-2	3.27182
lnc-SI-11	20	lnc-NEIL3-1	0
anr-ADAMTS18-3	20	lnc-SGK3-1	3.24682
lnc-TBX20-1	20	lnc-RFX3-1	2.09678
lnc-GRIK2-4	20	lnc-TLN2-2	0
lnc-PCDH9-4	20	lnc-NR2F2-2	3.13334
lnc-PITX2-7	20	lnc-MBP-1	2.91971
lnc-INTS7-1	20	lnc-FHOD3-6	0
lnc-FSTL4-2	20	lnc-TRPM7-1	2.08618
lnc-BRMS1L-1	20	lnc-LRCH1-1	2.33476
lnc-DMXL2-3	20	lnc-AMZ1-1	3.30484
lnc-DSEL-4	20	lnc-FOXG1-2	0
lnc-ZC3H15-11	20	lnc-SGK3-2	2.27538
lnc-ENSGALT00000026073-15	20	lnc-ChALK5-1	3.41588
lnc-BUB3-2	20	lnc-B3GALT1-2	0
lnc-ENSGALT00000024430-2	20	lnc-YAF2-1	1.92176
lnc-OLFM4-5	20	lnc-ENSGALT00000012704-2	0
lnc-GMDS-5	20	lnc-ENSGALT00000043844-1	0
lnc-RPN1-2	20	anr-ENSGALT00000013964-1	2.79877
lnc-SUCLG1-3	20	lnc-RAB30-1	1.73164
lnc-SNTG2-2	20	lnc-IRS4-1	3.13216
lnc-MBOAT1-4	20	lnc-ENSGALT00000040562-1	3.79971
lnc-CIRBP-3	20	anr-MMRN2-1	2.78524
lnc-TTC8-1	20	lnc-ZNF770-12	2.82067
lnc-CARD11-1	20	lnc-BRSK2-1	3.42095
lnc-ZnT5-1	20	lnc-GRAP2-1	0
lnc-SI-12	20	lnc-PDE4D-1	3.27057
lnc-CHORDC1-1	20	anr-FAM171B-1	3.34591
lnc-NR5A2-4	20	lnc-EIF3E-1	2.53255
lnc-ENSGALT00000014994-2	20	lnc-CPPED1-2	2.29283
lnc-PCLO-1	20	lnc-CALCRL-6	3.85921
lnc-MAT2B-12	20	lnc-PRKCI-1	3.93819
lnc-AHI1-1	20	lnc-PIAS2-1	3.89759
lnc-H2AFY2-5	20	lnc-SHPRH-1	2.91945
lnc-MAD2L1-8	20	lnc-AGPAT4-7	2.04832
lnc-LRFN5-5	20	anr-SLC1A1-2	3.0682
lnc-C15orf59-1	20	lnc-ZNF281-1	2.40297
lnc-ENSGALT00000024430-3	20	lnc-CHCHD10-1	2.5473
lnc-PCSK1-1	20	lnc-MRPS23-1	2.6541
lnc-CTIF-3	20	anr-TMEM199-1	2.53583
lnc-SALL1-19	20	lnc-WDR63-1	2.61728
lnc-ZC3H15-6	20	lnc-ENSGALT00000028023-1	0
lnc-CLCN4-2	20	lnc-MRC2-1	2.93087
lnc-NEUROD2-1	20	lnc-FLI1-1	3.91312
lnc-SULT1E1-8	20	lnc-AGPAT4-6	3.14828
lnc-REPS2-3	20	lnc-ENSGALT00000025792-1	3.82752
lnc-ENSGALT00000038815-5	20	lnc-ENSGALT00000027578-1	2.24248
lnc-ENSGALT00000017926-2	20	lnc-CRIM1-17	0
lnc-SAMD11-1	20	lnc-DPP10-4	3.45034
lnc-FGF6-2	20	lnc-ERBB2IP-3	2.36069
lnc-FTO-6	20	anr-OSR2-1	3.91739
lnc-FAM150B-1	20	lnc-ZC3H12C-1	1.92928
lnc-GALR-1	20	lnc-FYN-2	3.29679
lnc-CSMD3-4	20	lnc-PPM1K-7	0
lnc-SLC7A2-2	20	lnc-NOVA1-3	3.3389
lnc-LMO4-2	20	lnc-SEMA6D-4	2.40091
lnc-SHOX2-1	20	lnc-ENSGALT00000010888-2	3.60939
lnc-PITX2-8	20	lnc-cad19-4	0
lnc-TMEM179-1	20	lnc-FOXM1-2	3.98503
lnc-TCAIM-2	20	lnc-CDH11-1	2.78258
anr-LACTB2-1	20	anr-Sulf1-1	3.46309
lnc-CDH7-1	20	lnc-SLC18A1-1	2.27941
lnc-SNX19-4	20	lnc-TOP2B-7	3.05071
lnc-OTX2-1	20	lnc-DTNA-1	3.96778
lnc-AEBP2-7	20	anr-C5H15ORF41-3	0
lnc-SALL3-1	20	lnc-KIAA0232-3	2.80369
lnc-FBXO15-10	20	lnc-TM9SF2-2	3.17183
lnc-FBXO15-11	20	lnc-D1A-1	0
lnc-GMDS-12	20	lnc-Pax-9-2	3.25804
lnc-HTR1B-5	20	lnc-ATP8B1-1	3.2955
lnc-CARD11-2	20	lnc-SPSB4-1	3.89687
lnc-MRPS9-8	20	lnc-MVB12B-4	0
lnc-PHLDA2-1	20	anr-SLC24A1-2	3.50688
lnc-CDH9-5	20	lnc-WDR75-3	0
lnc-SIK1-7	20	lnc-CCDC6-1	2.58544
lnc-FAM110D-3	20	lnc-EXD3-1	2.16503
lnc-SFRP4-1	20	lnc-CDKAL1-3	2.52971
lnc-ENSGALT00000045024-2	20	lnc-ASRGL1-1	2.69411
anr-FSTL5-1	20	lnc-ENSGALT00000037425-1	3.82483
lnc-NTRK2-1	20	lnc-ENSGALT00000045766-1	3.68893
lnc-SHOX2-2	20	lnc-ENSGALT00000037595-2	0
lnc-FGF20-8	20	lnc-SLIT3-1	3.38016
lnc-POU6F2-1	20	lnc-PTAFR-1	3.52313
lnc-MTTP-2	20	lnc-FKBP4-1	1.66346
lnc-STS-1	20	lnc-CCDC82-3	0
lnc-MSX2-9	20	lnc-NUAK1-1	2.00183
lnc-TARDBP-2	20	lnc-PXDC1-3	2.67616
lnc-ENSGALT00000004952-6	20	lnc-MAP3K7-2	0
lnc-PCDH9-7	20	lnc-PSMB1-1	3.16315
lnc-FTO-16	20	lnc-LXR-1	2.98909
lnc-MCPH1-2	20	lnc-KATNAL1-1	1.89148
lnc-MN1-3	20	lnc-HHAT-3	2.93345
lnc-URI1-2	20	lnc-ANKRD46-1	2.49554
lnc-CHD9-13	20	lnc-WBSCR16-2	3.14427
lnc-ST8SIA4-4	20	lnc-F2R-1	3.31274
lnc-FMO4-1	20	lnc-SH3TC2-1	2.99416
lnc-SI-14	20	lnc-ATXN1-1	3.04299
lnc-RRAD-1	20	lnc-TMPRSS2-1	0
lnc-ENSGALT00000025375-3	20	lnc-kcnma1-2	3.58192
lnc-CAPZA3-1	20	lnc-CCDC88C-1	2.38173
lnc-ARRDC4-1	20	lnc-PLXNA4-1	2.63333
lnc-DLK1-7	20	lnc-SLC6A6-1	3.55812
lnc-FGF20-1	20	lnc-PSTPIP1-1	3.60688
lnc-CPSF2-1	20	lnc-RNF114-1	2.0214
lnc-FLRT2-12	20	lnc-PTPRF-2	2.43407
lnc-C8B-1	20	lnc-ZNF438-2	3.83059
lnc-ENSGALT00000044221-3	20	lnc-NSUN3-12	3.56173
lnc-OPA1-1	20	lnc-VGLL4-2	2.10109
lnc-ATP10B-8	20	lnc-ENSGALT00000021075-5	0
lnc-FOXF1-1	20	anr-CYP2W1-1	2.94914
lnc-SLC6A1-1	20	lnc-C-1	2.78255
lnc-PITX2-2	20	lnc-SLC37A2-1	2.82236
lnc-SALL1-22	20	anr-PRDM16-2	3.53831
lnc-C1orf174-2	20	lnc-PLEKHF2-1	3.69102
lnc-MAN2A1-2	20	lnc-ENSGALT00000045500-1	2.74738
anr-GRID2-2	20	lnc-FOS-2	3.42777
lnc-MAT2B-22	20	lnc-ZBTB18-1	2.00648
lnc-TLR3-3	20	lnc-CASKIN2-1	2.92936
lnc-EMP2-2	20	lnc-CDH7-3	0
lnc-TLE3-2	20	lnc-ZNF516-1	0
lnc-PDE3A-1	20	lnc-MAEA-2	2.6551
lnc-POLG-3	20	lnc-FAM172A-5	3.85257
lnc-GALNT5-1	20	lnc-STXBP1-1	2.46803
lnc-ENSGALT00000010495-1	20	lnc-FLRT3-1	2.59253
lnc-PRKCH-2	20	lnc-ENSGALT00000034006-1	3.32479
lnc-INSC-2	20	lnc-ORC5-1	2.8982
lnc-RGS3-1	20	lnc-PRICKLE2-1	2.26838
lnc-RNF17-1	20	lnc-PPP1R3A-4	3.69587
lnc-SHPRH-3	20	lnc-PTCH1-1	2.33892
lnc-CYP7B1-3	20	lnc-AFF3-2	2.67271
lnc-POC1B-2	20	lnc-C16orf72-5	3.87878
lnc-CRYBB2-1	20	lnc-ENSGALT00000040903-1	0
lnc-BCOR-6	20	lnc-UNC50-1	2.88118
lnc-N6AMT1-3	20	lnc-ANKRD50-3	3.71668
lnc-CAMTA1-2	20	lnc-AZI2-1	3.0045
lnc-GRXCR1-1	20	lnc-HDAC11-2	3.10799
lnc-MID2-2	20	lnc-ARRDC4-4	2.39605
lnc-FHL5-1	20	lnc-OLIG3-2	0
lnc-ATG4C-2	20	anr-IQCA1-1	2.72171
lnc-HERC4-5	20	lnc-TMEM167A-1	3.15702
lnc-TPK1-6	20	lnc-FTO-11	0
lnc-TMEM194B-1	20	lnc-DOCK1-1	3.22635
anr-LHX4-1	20	lnc-ENSGALT00000038815-9	0
lnc-MXRA5-1	20	lnc-ARID2-1	3.96964
lnc-TMEM182-4	20	lnc-SULF2-2	2.63355
lnc-AMER3-4	20	lnc-MBOAT1-6	0
lnc-FGF20-3	20	lnc-TDP2-2	2.668
lnc-EPHA7-3	20	lnc-GAP43-2	2.70669
lnc-RHOBTB1-2	20	lnc-RQCD1-1	2.85018
lnc-DUSP4-2	20	lnc-ASPG-1	0
lnc-PIM3-5	20	lnc-AATF-4	0
lnc-CSF3R-2	20	lnc-FAM49A-2	3.29137
lnc-CALN1-1	20	lnc-FBXO11-1	2.04121
lnc-ZnT5-2	20	lnc-TPK1-5	2.28428
lnc-SLC14A1-1	20	lnc-BCOR-4	0
lnc-RFC3-4	20	anr-WNT2B-1	3.09317
lnc-IL12B-1	20	lnc-ERBB2IP-1	0
lnc-FAM83B-3	20	anr-LPAR4-1	3.84646
lnc-HSF2-5	20	lnc-UPP2-1	3.76736
lnc-BCKDHB-4	20	lnc-FN3KRP-1	2.8061
lnc-ENSGALT00000044991-8	20	lnc-FERMT1-1	3.88657
lnc-CBLN4-5	20	anr-RTN4RL1-1	3.26244
lnc-PIM3-6	20	lnc-NCAM2-5	2.98649
anr-NUTF2-2	20	lnc-ZFYVE9-1	3.19134
lnc-FSTL4-1	20	lnc-IGF-I-1	1.72853
lnc-ENSGALT00000036531-1	20	lnc-DNAJC11-3	1.92862
lnc-ENSGALT00000002091-1	20	lnc-HEG1-1	3.57962
lnc-SLITRK2-2	20	lnc-ZC4H2-1	3.09129
lnc-GALNTL6-2	20	lnc-CPPED1-1	2.9006
lnc-TENM3-13	20	lnc-OCIAD1-1	2.38675
lnc-ADRA1B-3	20	lnc-noxa1-1	3.55839
lnc-SI-18	20	lnc-SSBP3-1	2.83919
lnc-ADRA1B-4	20	lnc-HTR1F-2	0
lnc-FHL2-2	20	anr-HHIP-1	3.06187
lnc-RYR2-7	20	lnc-GPC5-1	3.91494
lnc-OLFM4-7	20	lnc-MRM1-2	1.5298
lnc-C3orf52-2	20	lnc-BTF3-1	2.90229
lnc-CSF3R-3	20	lnc-PHIP-2	2.73801
lnc-ADGRB3-5	19.9586	lnc-IFRD1-1	2.14242
lnc-GRB10-1	19.9147	lnc-ENSGALT00000015070-1	3.37526
lnc-ENSGALT00000010585-1	19.8937	anr-POLR1B-1	1.55112
lnc-ENSGALT00000035400-3	19.8859	lnc-ERCC6L2-1	2.29734
lnc-HPGD-1	19.8796	lnc-ZC3H15-12	0
lnc-NR2F2-6	19.876	lnc-ELMO1-1	2.83345
lnc-BCKDHB-1	19.8633	lnc-MTAP-1	2.79226
anr-CFAP65-1	19.8594	anr-C9orf3-1	3.69164
anr-AMY2A-1	19.8442	lnc-ENSGALT00000029777-1	3.68204
anr-ENSGALT00000043176-1	19.8037	lnc-BERT-2	2.73187
anr-ENSGALT00000017866-1	19.8002	lnc-GRIA3-4	0
lnc-KHDRBS3-1	19.7574	anr-RP2-1	3.34427
lnc-CEP44-1	19.7505	lnc-SPATA5L1-1	3.98533
lnc-SNTG1-4	19.7388	lnc-SVIL-1	2.98526
lnc-PIM3-4	19.7175	lnc-RAPGEF1-1	1.77063
lnc-FBXO8-3	19.7114	lnc-WDR33-2	2.9019
lnc-KCNJ16-1	19.6912	anr-HYKK-1	2.26649
lnc-PROX1-3	19.625	lnc-NCAM2-2	0
anr-TSPO2-1	19.6129	lnc-ANO5-3	2.46424
lnc-PTDSS1-1	19.5984	lnc-ING2-1	2.58006
lnc-Epm2a-1	19.5932	lnc-ENSGALT00000005677-5	3.65187
lnc-PTPN5-1	19.5744	lnc-SPTSSA-1	3.10281
lnc-MRAS-1	19.573	lnc-SMAD6-1	0
lnc-ENSGALT00000023569-1	19.5607	lnc-ENSGALT00000000294-1	1.9967
lnc-ADRA1B-1	19.5464	lnc-SLC1A4-1	1.91556
lnc-OTX2-3	19.5368	lnc-TTC9-1	2.92225
lnc-KIAA1644-3	19.4917	lnc-MSL3-3	1.72131
lnc-AHSG-1	19.4755	lnc-FHOD3-8	0
lnc-BRD1-3	19.4511	lnc-ATP8B1-2	2.20207
lnc-BMP4-2	19.43	lnc-kcnma1-4	3.38456
lnc-RFX6-1	19.4209	lnc-FKBP6-1	2.14832
lnc-VMO1-1	19.4208	lnc-SPSB4-4	2.7776
lnc-TLE4-1	19.4192	anr-THADA-1	2.16763
anr-CACNA1I-1	19.4184	lnc-ARHGEF10-1	3.2447
lnc-PITX2-3	19.4008	lnc-ST3GAL5-1	3.11363
lnc-CTNNA2-3	19.3996	lnc-ENSGALT00000004658-3	2.79321
lnc-SLC2A9-1	19.3996	lnc-DISP3-1	2.70405
lnc-DIAPH1-10	19.3623	lnc-ENSGALT00000006629-1	3.69025
lnc-HGF/SF-1	19.3518	lnc-SNX13-1	0
lnc-MTRR-2	19.3498	lnc-RNF123-1	3.1428
lnc-SULT1E1-10	19.3429	lnc-ZBTB2-1	3.5584
lnc-CDC5L-1	19.3396	lnc-TCF20-1	1.67682
lnc-HMCN1-2	19.3293	lnc-TGM3-1	3.46515
lnc-KLF12-2	19.3268	lnc-ARMC2-1	1.53568
lnc-ZNF322-14	19.3127	lnc-ENSGALT00000042743-1	2.93464
lnc-HYI-1	19.2946	lnc-TLE3-3	0
lnc-ENSGALT00000044452-1	19.2896	lnc-ZMIZ1-4	3.39312
lnc-ATP6V1G3-1	19.2497	lnc-RPRD2-1	2.86492
lnc-PCDH10-1	19.2408	lnc-BTBD9-1	2.73634
lnc-APOB-1	19.2359	anr-LRRK2-1	2.31363
lnc-ATP10B-5	19.2275	anr-PRKDC-1	1.66684
lnc-NCAM2-9	19.1772	lnc-ZNRF3-1	2.60759
lnc-ATP10B-10	19.1408	lnc-PPP1R1C-1	3.12608
lnc-PCDH10-18	19.139	lnc-PKIB-1	3.06827
lnc-CBLN1-4	19.1321	lnc-PAPSS1-1	2.63844
lnc-TSHZ3-10	19.1225	lnc-EFCAB2-1	3.92351
lnc-FGF20-6	19.1187	lnc-PPIL2-1	2.36474
lnc-VWC2L-1	19.0882	lnc-LLGL2-2	0
lnc-FGF20-9	19.0869	lnc-CCNYL1-1	2.06619
lnc-ENSGALT00000026073-2	19.0856	lnc-RPS12-1	3.13699
lnc-ZNF322-4	19.0793	lnc-NAP1L1-1	3.69377
lnc-KCNH8-1	19.0737	lnc-SEC61B-2	2.56714
lnc-SPRED1-2	19.0699	lnc-COX6A1-2	1.96671
lnc-B3GALT1-8	19.0541	lnc-SFRP2-1	3.40421
lnc-BRINP1-2	19.0235	lnc-WNT7B-3	2.47839
lnc-EPHA3-7	19.0148	lnc-RASGRP3-1	0
lnc-COL11A1-1	19.0146	lnc-CTNND2-1	2.85745
lnc-ALDOB-1	19.0044	lnc-MYO1G-1	0
lnc-FAM174A-1	18.9822	lnc-ENSGALT00000005677-2	3.69463
lnc-DOCK4-1	18.9791	anr-PRKRIR-1	2.46418
lnc-OCM-1	18.973	lnc-AFF1-1	3.16034
lnc-ENSGALT00000023569-3	18.9609	lnc-LIN54-1	3.27261
lnc-LRRTM3-2	18.9574	lnc-ENSGALT00000022773-1	2.63474
lnc-LBFABP-1	18.947	lnc-GPX7-1	2.43633
lnc-MTDH-5	18.9449	lnc-HS3ST1-1	2.21748
anr-NR5A2-1	18.925	lnc-MAMLD1-1	2.77359
anr-APOV1-1	18.8996	lnc-ENSGALT00000041402-1	3.44765
lnc-PURH-1	18.8949	lnc-SPRED1-1	2.36081
lnc-SI-3	18.8925	lnc-FAM199X-1	1.42214
lnc-PLEKHG7-2	18.8917	lnc-CLEC16A-1	3.04342
lnc-ENSGALT00000037425-2	18.8906	lnc-GPATCH2-1	2.5211
lnc-AP1AR-3	18.8768	lnc-CRYGS-1	3.78088
lnc-Lpin1-1	18.8746	lnc-TMTC4-1	2.61715
lnc-MYBPC3-1	18.872	lnc-WDR5-1	3.35115
lnc-ZNF322-13	18.8674	lnc-NPTN-1	1.93459
lnc-ATP11A-1	18.8547	lnc-LNX2-1	1.56123
lnc-GRB10-2	18.8535	lnc-SEMA6D-3	3.1143
lnc-TSHZ3-5	18.8438	anr-KLHL8-1	2.45943
lnc-TRMT44-1	18.833	lnc-KLF5-1	0
lnc-SI-6	18.8311	lnc-GRID2-7	3.43104
lnc-ENSGALT00000043816-2	18.8168	lnc-ENSGALT00000031981-1	2.30914
lnc-HOXD10-1	18.8075	lnc-ACVR2A-5	2.77938
lnc-CDH7-2	18.7923	lnc-DUSP4-1	0
lnc-SEC23A-1	18.7791	anr-ENSGALT00000025781-1	3.86055
lnc-FPGT-2	18.7786	lnc-LRIG1-1	2.45266
lnc-CDH9-3	18.7715	lnc-PAQR3-1	3.31013
lnc-NEIL3-5	18.7715	lnc-CCDC104-1	3.90656
lnc-DNAJC10-1	18.7593	lnc-WWC3-1	2.15728
lnc-MTDH-2	18.7535	lnc-TBL1XR1-6	3.41328
lnc-MTR-2	18.7534	lnc-ZNF469-1	3.68145
lnc-ENSGALT00000033717-2	18.749	lnc-VCL-2	3.46038
lnc-PCDH9-2	18.748	lnc-ZNF521-1	3.66663
lnc-AKAP9-2	18.7396	anr-PRRG4-2	2.32787
lnc-ANKRD50-12	18.7262	lnc-CDKN1B-1	3.46931
lnc-CHRNA4-1	18.7238	lnc-NAP1L1-2	3.52735
lnc-ENSGALT00000002493-1	18.713	lnc-AMER3-1	3.61912
lnc-ING2-2	18.7055	lnc-HIVEP2-7	3.12995
lnc-SNX16-2	18.6974	lnc-CSF3R-1	0
lnc-CD109-3	18.6973	anr-ENSGALT00000041088-1	3.17343
lnc-AEBP2-3	18.6971	lnc-VAV3-3	2.57178
lnc-ZNF322-9	18.6899	lnc-ENSGALT00000045004-3	2.55604
anr-myosin-1	18.6868	lnc-ZRANB1-1	2.91658
lnc-TSHZ3-12	18.6819	lnc-NDRG3-1	1.90243
lnc-CRIM1-16	18.6757	lnc-TEAD1-3	3.50709
lnc-ENSGALT00000042881-3	18.6755	lnc-CO6-2	3.24921
lnc-TCF1-1	18.659	lnc-PDZD2-1	3.85822
lnc-ENSGALT00000005529-2	18.658	lnc-EF1A-1	3.73422
lnc-ENSGALT00000043816-5	18.649	lnc-KMT2E-2	3.52018
lnc-FSTL5-12	18.6397	lnc-DENR-1	2.48816
anr-PAMR1-1	18.629	lnc-AKT3-1	2.51746
lnc-MMP27-1	18.6266	anr-PHEX-1	3.41504
lnc-ADRA1A-1	18.6236	lnc-ROBO1-11	2.84188
lnc-ATP10B-1	18.6138	lnc-GSTCD-1	3.34765
lnc-MYOM2-3	18.58	lnc-COX20-1	1.74759
lnc-PCDH9-6	18.5786	lnc-ENSGALT00000020632-1	2.52095
lnc-EPHA3-3	18.5745	lnc-C12orf50-4	0
anr-KCNJ16-1	18.572	lnc-ENSGALT00000045004-2	3.52128
lnc-DLK1-1	18.566	lnc-CO6-1	2.81194
lnc-CENPC-1	18.5642	lnc-SCARB1-2	0
lnc-RRM2-2	18.5623	lnc-ENSGALT00000030134-3	2.9138
lnc-ENSGALT00000024084-2	18.5457	anr-DIP2C-1	2.80566
lnc-NCAM2-1	18.5367	lnc-HIVEP2-5	2.65235
lnc-GALNTL6-6	18.5181	lnc-HACE1-10	0
lnc-SLC39A10-4	18.4985	lnc-PCDH18-2	3.63706
lnc-FOXN3-3	18.4865	lnc-G6PC2-1	3.05868
lnc-ZIC3-2	18.4767	lnc-BMP7-3	0
lnc-SALL1-18	18.4712	lnc-LRRC30-1	2.12255
lnc-ADRA1B-2	18.4516	lnc-C5H11ORF58-1	2.44525
lnc-IL17REL-6	18.4419	lnc-RNFT1-1	3.03443
lnc-ENSGALT00000043085-1	18.4286	lnc-ARAP2-1	3.48056
lnc-FAT1-1	18.4275	lnc-IRX4-1	0
lnc-PITX2-5	18.4258	lnc-PCDH10-15	3.93773
lnc-LPHN2-9	18.4225	lnc-EPHA4-1	3.71504
lnc-ANKRD50-7	18.4123	lnc-ATP2C1-1	3.52275
lnc-QRSL1-1	18.4106	lnc-CAMK2D-1	2.46953
lnc-ENSGALT00000045364-5	18.4097	lnc-REPS2-1	2.7078
lnc-ITGA8-1	18.3948	lnc-LHX2-2	0
lnc-ZNF322-1	18.3829	lnc-HSF2-1	0
lnc-CAPN7-1	18.3769	lnc-TACR3-2	0
lnc-C5H15ORF29-6	18.3722	lnc-C14orf159-1	2.8559
lnc-ADGRB3-8	18.3712	lnc-BTF3L4-1	2.12475
lnc-GSC-1	18.3587	lnc-COMMD10-1	3.22541
lnc-Six2-1	18.3574	lnc-MAN1A2-1	3.22954
lnc-SH2D4B-2	18.3555	lnc-B3GALT1-12	0
lnc-ENSGALT00000026073-14	18.3553	lnc-PDS5A-1	2.32844
lnc-LRPAP1-2	18.3531	lnc-ENSGALT00000028378-1	3.50041
lnc-INHBB-3	18.3473	lnc-TCAIM-1	0
lnc-ZNF322-12	18.3404	anr-GRHL3-1	3.01209
lnc-myosin-1	18.3403	lnc-INPP4A-1	2.74674
lnc-A4GNT-1	18.3373	lnc-HIC2-1	2.20278
lnc-FBXO8-2	18.324	lnc-BCAR3-1	3.86377
lnc-PCDH10-11	18.2991	lnc-NAF1-1	3.5826
lnc-ENSGALT00000023569-2	18.2962	lnc-ENSGALT00000045636-1	3.45851
lnc-ENSGALT00000036526-2	18.277	anr-RNH1-1	2.58777
lnc-DCTD-1	18.2745	lnc-PSMD12-1	3.03992
lnc-SI-4	18.2306	lnc-MAPK6-1	3.69353
lnc-BMP4-4	18.2297	lnc-ARFIP2-1	2.19635
lnc-ENSGALT00000030856-1	18.2146	anr-RTTN-1	2.72814
lnc-C8orf22-1	18.2093	lnc-TRABD2B-1	3.70977
lnc-MMS22L-4	18.1959	lnc-ENSGALT00000027125-1	0
anr-ENSGALT00000020216-2	18.1928	lnc-LSM6-1	0
lnc-LRPAP1-3	18.1927	lnc-ENSGALT00000045004-4	2.05807
lnc-ENSGALT00000017904-1	18.1863	lnc-ENSGALT00000035203-1	2.31572
lnc-MEIS2-2	18.1861	lnc-ARPC1A-1	3.89372
lnc-ENSGALT00000014827-1	18.1686	lnc-ENSGALT00000027578-3	3.17035
lnc-SI-16	18.1612	lnc-TXLNG-1	3.39398
lnc-BCAS1-1	18.1544	lnc-QKI-5	3.01465
lnc-CRIM1-5	18.1458	lnc-LMF1-1	0
lnc-ENSGALT00000015931-3	18.1455	lnc-NCOA7-1	2.90752
lnc-IL2RA-1	18.1273	lnc-ACVR2A-2	2.58237
lnc-ENSGALT00000023569-4	18.1249	lnc-COBL-9	2.48979
lnc-SHOX-1	18.1056	lnc-ZNF503-1	3.26345
lnc-CDHR1-1	18.0978	lnc-FOXO6-1	0
lnc-PLXNA4-2	18.0856	lnc-ENSGALT00000026178-3	3.65589
lnc-ENSGALT00000014827-2	18.0853	lnc-FAR1-1	2.56492
lnc-ENSGALT00000026134-5	18.0784	lnc-COG6-1	2.76476
lnc-LRFN5-1	18.0702	lnc-SPOCK3-4	0
lnc-WDR11-5	18.0589	lnc-ENSGALT00000001342-4	0
anr-HES4-1	18.0487	lnc-ENSGALT00000028252-1	2.65983
lnc-ENSGALT00000011378-1	18.0392	lnc-RPS6KA5-1	3.62863
lnc-EVA1A-1	18.0319	lnc-SLC39A10-6	3.54824
anr-T-1	18.0152	lnc-UNC13B-1	3.3446
lnc-ANO5-1	17.9992	lnc-PLEKHG7-1	0
lnc-ERCC6-1	17.9952	lnc-ATG4C-1	0
lnc-CLDN18-1	17.9917	lnc-ENSGALT00000046074-1	3.07317
lnc-PLK1S1-1	17.9863	lnc-RCBTB1-1	2.58616
lnc-SLC25A4-1	17.9848	lnc-GRIN2A-2	3.10432
lnc-BTG1-4	17.9838	lnc-GALNT18-2	3.48049
lnc-SLC39A10-2	17.9709	lnc-EFNB2-1	2.53026
lnc-ST3GAL1-1	17.9678	lnc-NTM-2	0
lnc-FHOD3-5	17.9667	lnc-GCC2-1	3.83717
lnc-CDH2-3	17.9471	anr-TLR5-1	2.94285
lnc-ONECUT2-1	17.9391	lnc-BRF1-1	0
lnc-OLFM4-3	17.9284	lnc-ARL5B-1	3.12926
lnc-BOD1L1-1	17.9277	lnc-NCOA3-1	2.70021
lnc-ENSGALT00000025375-1	17.9272	lnc-TNS3-2	3.39282
lnc-RBM26-1	17.9176	lnc-C6H10ORF46-2	3.75231
anr-MAPK12-1	17.9163	anr-C2CD5-2	3.21116
lnc-NDUFA9-2	17.9055	lnc-SSH2-1	3.92978
anr-CSMD2-2	17.9031	lnc-AASDHPPT-2	1.83077
anr-TBX5-1	17.8913	anr-AFF2-1	2.25195
lnc-ZFHX3-1	17.8865	anr-FAM65A-1	2.38017
lnc-HEATR6-1	17.8845	lnc-ANXA7-1	2.85473
lnc-ENSGALT00000031726-1	17.8813	lnc-ID2-5	3.33082
lnc-NEIL3-6	17.8638	anr-TMEM26-1	3.16583
lnc-CDH11-7	17.8597	lnc-BAFF-1	0
lnc-ATP13A4-1	17.8472	lnc-ANKRD9-1	2.67407
lnc-ENSGALT00000007030-1	17.8408	lnc-ZEB2-4	2.8237
lnc-AGA-2	17.8387	lnc-SNX10-1	0
lnc-SPAG17-3	17.8382	lnc-USP25-5	3.64696
lnc-PCDH18-7	17.8288	lnc-DYNC1LI1-1	2.37189
lnc-PFKFB3-1	17.825	lnc-GBE1-5	0
lnc-MAT2B-6	17.8003	lnc-MST4-1	2.27167
anr-cyp3A37-1	17.7951	lnc-EDNRA-1	3.02841
lnc-LPHN2-5	17.7931	lnc-ENSGALT00000016280-1	0
lnc-CCDC14-1	17.7918	lnc-HHAT-2	3.6194
lnc-MGAT4C-2	17.7873	lnc-SEMA4D-1	2.72326
lnc-CDH9-1	17.7851	lnc-ENSGALT00000036276-1	3.59157
lnc-SOBP-1	17.7822	lnc-PDE7B-1	3.31893
lnc-SLF1-2	17.7577	lnc-XPO4-1	2.7751
lnc-ENSGALT00000045669-1	17.7497	lnc-SGCZ-6	3.94038
lnc-SS1R-3	17.7425	lnc-GRPEL1-1	2.97122
lnc-AP5M1-1	17.7315	lnc-SPOCK3-3	2.92053
lnc-ENSGALT00000026073-10	17.712	lnc-NENF-1	0
lnc-SLC26A7-1	17.7118	lnc-FANCB-1	0
lnc-KCNK2-1	17.7108	lnc-AGPAT4-4	2.38765
lnc-ATP10B-7	17.7079	lnc-MBD5-6	1.59265
lnc-FSTL5-6	17.7051	lnc-USP25-7	0
lnc-SK2-3	17.6887	lnc-ACVR2A-1	3.27895
lnc-CCDC82-5	17.68	anr-ENSGALT00000038864-1	2.91089
lnc-STXBP6-1	17.6657	anr-NUTF2-1	1.55296
lnc-STIM2-5	17.6589	lnc-SLC38A10-1	1.96915
lnc-ST6GAL2-2	17.6364	anr-LIG1-1	3.41272
lnc-Dkk-1-2	17.6346	lnc-SLCO2B1-1	0
lnc-SULT6B1-5	17.6334	lnc-POP4-6	3.89004
lnc-VEGFA-1	17.6203	anr-ENSGALT00000004845-1	3.57778
lnc-IL17REL-5	17.6062	lnc-ARHGAP11A-3	3.62042
lnc-CGT-1	17.5786	lnc-BMPER-3	3.05539
lnc-BCL11A-1	17.5761	lnc-CSTF3-1	3.15031
lnc-CXXC5-2	17.5659	lnc-CCNG1-1	0
lnc-SS1R-4	17.5612	lnc-GJC1-1	3.99258
lnc-MAT2B-15	17.553	lnc-CREB1-1	1.92028
lnc-SASH1-3	17.5442	lnc-CAMK1G-5	0
lnc-SULF2-1	17.5409	lnc-Pcdh19-2	0
lnc-CADPS-1	17.5391	anr-NOL4L-1	3.16474
lnc-LRRC8C-1	17.5339	lnc-YES1-1	3.01163
lnc-ENSGALT00000023569-5	17.4972	lnc-CCND1-1	3.16967
lnc-CTNNA2-4	17.4842	lnc-C3orf67-2	3.53332
lnc-GRIFIN-1	17.4839	lnc-PPM1K-9	3.18292
lnc-SLC2A10-1	17.478	lnc-CDH5-2	0
lnc-ENSGALT00000043816-4	17.4705	lnc-SMAP1-2	3.25597
lnc-PPP1R3B-1	17.4704	lnc-ARL4A-6	3.40433
lnc-ENSGALT00000042881-2	17.455	lnc-UBR5-1	2.21777
lnc-ATP2B1-1	17.4546	lnc-TOR4A-1	2.4996
lnc-TENM3-8	17.4477	lnc-MN1-2	0
lnc-Pax-6-1	17.4471	lnc-SALL3-2	0
lnc-ENSGALT00000024805-1	17.4454	lnc-[4Fe-4S]-1	3.40358
lnc-ENSGALT00000037546-18	17.4286	lnc-FILIP1L-1	3.26286
lnc-NMNAT3-1	17.4273	anr-MOXD1-1	3.79734
anr-CLRN3-1	17.4261	lnc-ING3-1	3.03772
lnc-NEIL3-3	17.426	anr-AGGF1-1	1.77204
lnc-GABRQ-1	17.4219	lnc-LARP4B-2	3.40149
anr-TTR-1	17.4155	lnc-GSC-2	0
lnc-CTNNA2-1	17.4151	lnc-FGL1-1	3.02628
lnc-SH3D19-3	17.4145	lnc-ZBTB14-2	3.98857
anr-MARCH4-1	17.4072	lnc-HIVEP2-2	2.55684
lnc-DNAH5-4	17.3956	lnc-ENSGALT00000006438-1	3.16378
anr-LHX9-1	17.3817	lnc-ENSGALT00000026135-2	2.97297
lnc-TBC1D5-3	17.3739	lnc-PTPRG-4	3.1775
lnc-JARID2-3	17.3735	lnc-DCBLD2-1	0
lnc-ENSGALT00000026546-1	17.355	lnc-SBK2-2	0
lnc-ANO2-3	17.3412	lnc-NFATC3-1	2.26653
lnc-SMARCA2-2	17.3386	lnc-FRS2-1	2.18558
lnc-SYT1-1	17.3279	lnc-CTXN1-1	0
lnc-CL2-1	17.3258	anr-ITGA4-3	0
lnc-phox2b-1	17.3252	lnc-CEBPB-3	3.16158
lnc-USP25-4	17.3237	lnc-TDRKH-1	0
lnc-HOXB9-1	17.3178	lnc-HIBCH-1	2.47329
lnc-MTDH-4	17.3138	anr-CELSR3-1	0
lnc-CDH12-1	17.3083	lnc-WNT7A-1	0
lnc-MC2R-3	17.3	lnc-UBR2-1	2.64955
lnc-NSUN3-7	17.2683	lnc-ENSGALT00000033255-3	0
lnc-HIF1AN-2	17.2676	lnc-LRFN5-6	2.5483
lnc-RGS5-1	17.2449	lnc-ST8SIA4-1	0
lnc-GJD2-2	17.2354	lnc-C3orf67-4	3.43802
lnc-TSHZ3-7	17.2327	lnc-MTX3-1	3.69642
lnc-SI-13	17.2286	lnc-OSBPL8-3	3.73605
lnc-ST8SIA6-1	17.2196	lnc-AMBRA1-1	2.06393
lnc-FAM217B-1	17.2012	anr-CISD2-1	2.66168
lnc-RHOT1-1	17.1812	anr-ZGRF1-1	3.90548
lnc-PTPRQ-1	17.1668	lnc-SALL1-7	0
lnc-PHF21B-1	17.1589	lnc-ZNF521-2	3.41787
lnc-PAPPA-4	17.1574	lnc-GARNL3-1	2.80977
lnc-TRIM42-2	17.1518	lnc-TECPR2-1	3.52613
lnc-B3GALT1-4	17.1347	lnc-IRF2-1	2.96919
lnc-ENSGALT00000017461-1	17.1279	lnc-CEP290-1	2.53337
lnc-SLITRK4-9	17.1189	lnc-SORBS1-1	3.9633
lnc-SI-17	17.1039	lnc-MRPL23-2	0
anr-Pomc-1	17.0898	lnc-C5H15ORF41-2	3.12792
anr-DNAJB8-1	17.0872	lnc-SNX14-1	3.78987
lnc-SLITRK2-7	17.0865	lnc-ENSGALT00000045770-1	3.52069
lnc-SLC4A7-2	17.0665	anr-GATAD2A-1	1.32722
lnc-GBE1-18	17.0644	lnc-IMMP1L-1	1.71034
lnc-FAM83B-2	17.041	lnc-PEAK1-2	2.7495
lnc-ENSGALT00000030633-3	17.0358	lnc-TASP1-1	2.01838
lnc-PLXNA1-4	17.0345	lnc-CD101-1	2.57254
lnc-ELOVL6-1	17.0297	anr-NEIL3-1	3.18916
lnc-MIS18BP1-1	17.0037	lnc-TOX2-1	0
lnc-IFT88-1	16.9975	lnc-TAF8-1	3.96646
lnc-VRK1-1	16.9964	lnc-ENSGALT00000010411-1	3.74326
lnc-SIK1-2	16.996	lnc-APBA1-1	2.65618
lnc-LCP1-1	16.9958	lnc-OLFM3-2	3.60163
anr-ENSGALT00000022919-1	16.9774	lnc-QKI-1	0
lnc-CBLN4-3	16.9672	lnc-P2X1-1	3.32499
lnc-WBSCR16-1	16.964	lnc-WSCD1-2	3.98779
lnc-ZNF507-2	16.9565	lnc-COL4A2-1	3.51344
lnc-ENPP1-1	16.9494	lnc-DHRS7-1	2.48284
lnc-DLX4-2	16.9312	lnc-ZNF131-1	2.39259
lnc-OTOL1-1	16.9279	lnc-MSL3-4	3.62202
anr-ZNF536-1	16.9258	lnc-OXR1-5	2.58955
lnc-ENSGALT00000026073-5	16.9142	anr-KCNH7-1	0
anr-GRID2-3	16.9104	lnc-HTT-1	2.66501
lnc-XAF1-1	16.8951	lnc-PLA2G15-2	0
lnc-ADAMTS18-5	16.8858	lnc-PREPL-2	2.48277
lnc-CADM1-2	16.8847	lnc-PAK1-1	1.7494
lnc-FGF20-4	16.8728	lnc-DKK2-2	3.23136
lnc-ENSGALT00000004952-3	16.8568	lnc-CDH13-2	3.72667
lnc-TLR4-3	16.8424	anr-ENSGALT00000014889-1	1.43974
lnc-FLRT2-1	16.8347	lnc-FAM120A-2	1.98509
lnc-PCDH12-1	16.833	lnc-CLIP4-1	2.8533
lnc-G2E3-1	16.8039	lnc-SASH1-2	3.30242
lnc-MYL3-1	16.8013	lnc-WNT7B-4	2.30677
lnc-ANKRD50-1	16.7986	lnc-MSRA-1	2.43821
lnc-CDC5L-2	16.7479	lnc-ENSGALT00000045995-1	2.49997
lnc-C8orf22-2	16.7473	lnc-PUS7-2	2.55298
lnc-PPM1K-2	16.7203	lnc-RBMS3-2	2.66799
lnc-ENSGALT00000037668-7	16.708	lnc-WDR70-1	3.66414
lnc-ECI2-2	16.7062	lnc-PCYT1B-2	3.23443
lnc-EPYC-3	16.7032	lnc-SUPT3H-1	2.98011
lnc-ALCAM-1	16.6847	lnc-APOH-1	3.70555
lnc-PPP1R3A-2	16.6806	lnc-SBF2-1	2.10778
lnc-ENSGALT00000036845-2	16.6768	lnc-ENSGALT00000039278-3	0
anr-CFAP77-1	16.6679	lnc-C3orf58-13	0
lnc-ZNF322-8	16.6625	anr-TAPBPL-1	2.88392
lnc-DSEL-1	16.6537	lnc-RMI2-1	2.71327
lnc-SS1R-1	16.6412	anr-TLN2-1	1.84738
lnc-FAM173B-3	16.6296	lnc-ATP10B-3	0
lnc-CBLN4-6	16.6269	lnc-THUMPD3-1	3.69459
lnc-SPATA16-1	16.625	lnc-KIAA2022-1	3.40394
lnc-MROH8-1	16.6237	anr-CCDC111-1	3.06255
lnc-UBTD2-1	16.6128	lnc-ENSGALT00000013592-1	3.53289
lnc-NR5A2-6	16.6124	lnc-CDCP2-1	3.19492
lnc-SLCO1A2-1	16.6065	lnc-C7-1	0
lnc-SBK2-1	16.6032	lnc-RTN4-1	2.96488
lnc-ENSGALT00000045364-2	16.6008	anr-CYP27C1-1	3.22052
lnc-RPL38-1	16.5954	lnc-OTUD7A-1	3.66206
lnc-SNTG1-1	16.5889	lnc-N4BP2-2	2.40609
lnc-TACR3-4	16.5797	lnc-BMPER-2	2.53082
lnc-FGFRL1-1	16.5758	lnc-ENSGALT00000014861-1	3.26914
lnc-A4GALT-1	16.5695	lnc-FSTL5-10	0
lnc-ANKRD50-8	16.5689	lnc-BNIP2-4	0
lnc-CNR1-2	16.5567	lnc-ZCRB1-1	2.55297
lnc-BCKDHB-2	16.5533	lnc-KIAA0825-2	2.05692
lnc-TSHZ3-4	16.5481	lnc-EIF4E-1	3.76749
lnc-ZNF507-1	16.5465	lnc-FAM53B-2	2.71313
lnc-ER81-1	16.5338	anr-SCN3A-1	0
lnc-BCKDHB-3	16.5317	lnc-SPRY2-4	0
lnc-VRK2-2	16.5278	lnc-STAM-1	2.61342
lnc-AQP1-1	16.5234	lnc-SOX6-4	3.69674
lnc-ATP10B-9	16.5198	lnc-SENP8-1	2.2802
lnc-FOXP1-3	16.5135	lnc-CXCR7-2	3.87964
lnc-ST8SIA2-2	16.4987	lnc-BEND5-1	3.42141
lnc-ENSGALT00000026178-2	16.4782	lnc-AGPAT4-5	2.78121
lnc-7.-12	16.4597	lnc-ARL14-1	2.7917
lnc-PROX1-4	16.4585	lnc-AUTS2-5	2.62057
lnc-PLK1S1-3	16.448	lnc-ZRANB1-2	2.88895
lnc-MMP10-1	16.4471	lnc-UPP2-2	1.46316
lnc-ENSGALT00000003975-1	16.4465	lnc-KIAA1715-1	3.79769
lnc-OLFML2B-1	16.4449	lnc-MID2-1	0
lnc-PDCL3-1	16.4376	lnc-RPN1-1	2.2224
lnc-GMDS-7	16.4316	lnc-MAEA-1	0
lnc-MMP16-1	16.4278	lnc-MAN1A2-2	3.87485
lnc-ENSGALT00000035415-1	16.4255	lnc-MYH10-1	0
lnc-MAD2L1-7	16.4238	lnc-PDS5B-1	3.12265
lnc-TMEM242-1	16.4183	lnc-ENSGALT00000038561-1	3.01845
anr-FOXF1-1	16.3997	lnc-CDH2-4	1.61287
lnc-B3GALT1-1	16.3985	lnc-NDST4-5	0
lnc-MYRFL-1	16.387	lnc-HLF-2	2.88474
lnc-NETO1-2	16.3649	lnc-TOP2B-6	3.24556
lnc-AKAP11-1	16.359	lnc-TMEM171-1	3.72128
lnc-ENSGALT00000046183-1	16.3568	anr-EGLN1-1	3.74647
lnc-TRIB1-1	16.3545	anr-SNAP47-1	2.02755
lnc-IRK1-1	16.35	lnc-SLITRK4-3	0
lnc-EPHA3-6	16.3375	lnc-GSDMA-1	1.51153
anr-PAPPA2-2	16.3345	lnc-GHRHR-1	0
anr-ENSGALT00000005958-1	16.3331	lnc-SOCS5-1	2.35693
lnc-MRPS9-7	16.3197	lnc-EPAS1-1	3.29649
lnc-SEC24B-1	16.3183	lnc-DNAJB6-1	2.31508
lnc-GATA4-1	16.3144	lnc-SCAF8-1	3.13836
lnc-TMPRSS15-2	16.2929	lnc-PTP4A2-2	3.20189
anr-GMNC-1	16.288	lnc-ZHX2-1	1.99029
lnc-RBM33-2	16.2867	lnc-MEIS1-7	0
lnc-BNIP2-5	16.2753	lnc-GOLGB1-1	2.95953
anr-PCBP3-1	16.2726	lnc-GATAD1-1	2.59803
lnc-MCPH1-3	16.2715	lnc-COBLL1-1	2.35067
lnc-ENSGALT00000034268-1	16.2582	lnc-POP5-1	2.67773
lnc-RAP1B-1	16.2561	lnc-LCA5-1	3.46839
lnc-TSHZ3-9	16.2405	lnc-Sox9-2	0
lnc-ZNF618-1	16.2363	lnc-IAP3-1	2.61327
lnc-ZIC3-1	16.229	lnc-ENSGALT00000026918-1	0
lnc-PTN-2	16.2167	lnc-HHIP-2	2.24473
lnc-NOTCH1-1	16.2036	lnc-ASNSD1-1	3.05969
lnc-PRL-5	16.1843	lnc-RPS16-2	3.23574
lnc-GMDS-11	16.1799	anr-RPA3-1	1.93117
lnc-ENSGALT00000019586-4	16.1748	lnc-SLC1A3-1	3.28056
lnc-SPIC-1	16.1712	anr-ENSGALT00000004112-1	0
lnc-ADGRB3-4	16.1678	lnc-SCRG1-3	3.4611
lnc-SERINC2-1	16.1568	lnc-PDE4D-3	2.61673
lnc-PRMT8-1	16.1554	lnc-NAT10-1	3.14207
lnc-RBBP7-1	16.1458	lnc-CHKA-1	3.8842
lnc-PITX2-6	16.1416	lnc-KLHDC3-1	3.35141
lnc-FAM204A-1	16.1331	lnc-AGPAT4-2	2.69559
lnc-CORTBP2-1	16.1199	lnc-DDHD1-1	0
lnc-BCHE-6	16.1182	lnc-UTS2-1	3.71198
lnc-KCNIP1-1	16.1083	lnc-HACE1-17	0
lnc-ZNF322-7	16.0892	lnc-PKN2-2	3.82881
lnc-SLC38A2-2	16.0702	lnc-SLC38A2-3	3.25535
anr-KCNT2-2	16.0565	lnc-TBL1X-3	2.86423
lnc-CRIM1-8	16.0344	lnc-MATR3-1	3.12338
anr-CAPN7-1	16.0139	anr-GFRA1-1	3.47004
lnc-TRIB2-1	16.0115	lnc-CRYBA4-2	0
lnc-Pcdh19-3	16.0097	lnc-CYP7B1-2	0
lnc-KLHL31-1	16.0077	lnc-HEMK1-1	3.50254
anr-ENSGALT00000040072-1	16.007	lnc-SENP5-3	2.72395
lnc-BTG1-2	16.0036	lnc-FLT4-1	2.33384
lnc-ENSGALT00000026073-6	16.0013	lnc-SCN3B-1	3.48313
lnc-DNAH5-2	16.0007	lnc-FHOD3-7	2.60352
lnc-CCSER2-2	15.9843	anr-PLEKHD1-1	2.78305
lnc-ENSGALT00000004952-2	15.9835	lnc-ENSGALT00000008741-1	1.65617
lnc-SLITRK5-4	15.9781	lnc-CDKAL1-4	0
lnc-ENSGALT00000021075-2	15.9721	lnc-ENSGALT00000006646-1	2.53825
lnc-TMEM38B-1	15.9708	lnc-HAT1-1	1.99479
lnc-MANEA-2	15.9611	lnc-ASCC2-2	3.00599
lnc-ENSGALT00000039232-1	15.9524	lnc-CHST9-2	3.95896
anr-FAR-2-1	15.9522	anr-LRRC75A-1	2.11327
lnc-ENSGALT00000021084-6	15.9474	lnc-CNBP-3	3.00209
lnc-ENSGALT00000003457-1	15.942	lnc-ARRDC4-2	3.936
lnc-GYPC-3	15.9348	lnc-JUN-1	3.21005
lnc-ZNF322-3	15.9261	lnc-STIM2-15	3.61871
lnc-ENSGALT00000037440-3	15.9134	lnc-TRRAP-3	3.55572
lnc-ENSGALT00000021075-10	15.9063	lnc-ARV1-1	2.64776
lnc-ADAMTS18-9	15.9035	lnc-ENSGALT00000005671-2	3.54709
lnc-ENSGALT00000037546-4	15.8953	lnc-SETBP1-1	2.06124
lnc-ENSGALT00000025213-1	15.889	anr-SCN3A-3	0
lnc-CDH12-12	15.8885	lnc-ANO5-2	2.77724
lnc-CACNA1H-1	15.8877	anr-TANK-1	3.91019
lnc-RAB11FIP2-3	15.8839	lnc-C1GALT1C1-1	3.7653
lnc-CENPF-1	15.8836	lnc-ELAVL4-2	0
lnc-FGF20-7	15.8836	lnc-TRRAP-1	2.94247
lnc-FBLN2-3	15.8825	lnc-FOXO3-1	3.75987
lnc-TMEM114-5	15.8743	lnc-C2H3ORF39-1	2.50607
lnc-NBEA-1	15.8734	lnc-C5H11ORF46-1	3.52152
lnc-ENSGALT00000029170-8	15.8684	lnc-PLEKHB2-1	3.86316
lnc-IPCEF1-1	15.8679	lnc-ENSGALT00000035390-1	2.50348
anr-GRID2-1	15.8589	lnc-ENSGALT00000037546-3	0
lnc-SLC35B3-3	15.8578	lnc-OXR1-4	3.39551
lnc-NXPH2-1	15.8545	lnc-TLN2-1	0
lnc-H2AFY2-8	15.8522	lnc-ENSGALT00000018891-1	2.91538
lnc-ATP10B-4	15.8478	lnc-PRL-3	2.3163
lnc-BMP4-3	15.8353	lnc-CNR1-1	2.8421
lnc-RNPC3-1	15.8349	lnc-FUNDC1-1	3.47415
lnc-YTHDF3-1	15.8243	lnc-ENSGALT00000000344-1	2.51391
lnc-TLE4-4	15.8205	lnc-NUCKS1-1	3.79806
lnc-COX10-1	15.8097	lnc-ENSGALT00000011553-1	1.65251
lnc-MRPS9-11	15.8058	lnc-THADA-5	0
lnc-LEPREL1-1	15.8057	anr-ENSGALT00000008544-1	3.53215
lnc-TENM3-12	15.8009	lnc-TSHZ3-6	0
lnc-SLITRK1-6	15.8006	anr-PALD1-1	2.66711
lnc-TRIB1-3	15.7994	lnc-MC2R-2	1.74958
lnc-Pgo2-2	15.7944	lnc-MMACHC-1	3.01489
lnc-RFC3-2	15.7841	lnc-HSPA12A-2	0
lnc-RAP1B-2	15.7811	lnc-TSHZ3-3	2.81035
lnc-FLRT2-3	15.7801	anr-RFT1-1	2.71482
lnc-TARDBP-4	15.7625	lnc-ENSGALT00000026073-1	0
lnc-KDM8-1	15.7481	anr-ENSGALT00000033471-1	3.77214
lnc-VDAC1-2	15.7472	lnc-ENSGALT00000031981-2	2.15132
lnc-CHST9-3	15.7392	lnc-TFPI-6	3.55618
lnc-TSHZ3-8	15.7335	lnc-NPR3-1	0
lnc-SLITRK2-11	15.7284	lnc-PPIP5K2-1	2.4862
lnc-RFC3-1	15.7171	lnc-OMA1-2	2.98879
lnc-SAYSD1-1	15.7089	lnc-FMR1-1	2.66203
lnc-KIF13B-2	15.7074	lnc-CAV3-1	3.82916
lnc-SOGA1-1	15.7004	lnc-RAB38-1	3.15695
lnc-ERLIN2-1	15.6982	lnc-CLIC5-1	3.98974
lnc-SLC35B3-1	15.6917	lnc-NCOA2-1	2.88485
lnc-SALL1-1	15.6905	lnc-KIAA0825-1	3.49951
lnc-MAD2L1-14	15.69	lnc-PLCB4-1	3.91877
lnc-OTOGL-1	15.6863	lnc-UTRN-1	2.38835
lnc-ENSGALT00000019586-7	15.6829	lnc-STAU2-2	1.61822
lnc-ABCA12-1	15.6827	lnc-ENSGALT00000001199-1	0
anr-CRB1-1	15.6762	lnc-FKBP1B-1	3.42515
lnc-MTR-1	15.674	lnc-C3orf52-1	3.89057
lnc-AEBP2-2	15.6686	anr-ENSGALT00000015193-2	0
lnc-FAM171B-3	15.6668	lnc-HPRT1-1	2.84303
lnc-MRPS9-9	15.6665	anr-KIF25-1	3.70773
lnc-ENSGALT00000044708-2	15.6629	lnc-ENSGALT00000039278-4	0
lnc-OTX2-2	15.6579	lnc-ANKRD50-2	0
lnc-HMX1-1	15.656	lnc-GIPC2-1	3.62277
lnc-TLE1-1	15.6509	anr-ENSGALT00000018359-2	0
anr-NTM-1	15.6428	lnc-ARID2-2	3.16874
lnc-ENSGALT00000026604-1	15.6369	lnc-NR5A2-2	3.87063
lnc-EPHA7-1	15.6297	lnc-RREB1-1	2.5438
lnc-SMYD2-1	15.6246	lnc-PLXND1-1	3.08447
lnc-Lpin1-2	15.6197	lnc-INPP4A-3	3.2868
lnc-SLC10A7-1	15.6192	lnc-APBB3-2	3.39961
lnc-SRSF4-1	15.6027	lnc-cTR-2	0
lnc-ENSGALT00000045808-1	15.5937	lnc-C1H7ORF60-1	2.1898
lnc-LMO4-3	15.5911	lnc-UNC93A-3	0
lnc-TSHZ3-2	15.5846	lnc-FBXO15-13	0
lnc-KCNT2-7	15.581	anr-CTR9-1	3.55186
lnc-ANKRD50-10	15.58	lnc-PAX1-1	0
lnc-GLI2-3	15.5721	anr-ENSGALT00000014988-2	3.28182
lnc-RAB11FIP2-2	15.5712	lnc-LRRC8D-1	2.77019
lnc-PIK3CB-2	15.5695	lnc-SPRY2-1	2.14472
lnc-AKIRIN2-1	15.569	lnc-ENSGALT00000027578-4	3.37237
lnc-RYR2-6	15.5451	anr-HHIP-2	2.29488
lnc-SGCZ-4	15.5286	lnc-CEBPB-2	3.05098
lnc-FLRT2-15	15.5128	lnc-SGCZ-2	2.72609
lnc-SNX19-3	15.509	lnc-GPC4-1	2.82529
lnc-MRPS9-10	15.4827	lnc-HIVEP2-6	2.69123
lnc-PRKD1-2	15.4811	lnc-PPP2CA-1	2.72777
lnc-PLPP4-1	15.4808	lnc-NAA50-1	2.39208
lnc-ROBO1-10	15.478	lnc-ENSGALT00000011083-3	0
anr-POLN-1	15.4616	lnc-PVRL3-2	0
lnc-SOD2-1	15.4614	lnc-PAM-1	3.78868
lnc-HMGB2-1	15.4511	lnc-PPAR-4	2.80036
lnc-SELK-1	15.4471	anr-LPCAT2-1	3.24966
lnc-STIM2-16	15.4435	lnc-FOXO6-3	0
lnc-CDH12-3	15.4389	lnc-YIPF5-1	0
lnc-LGSN-1	15.4376	lnc-ATXN7-1	2.48977
lnc-FTO-4	15.4373	lnc-MEX3D-1	0
lnc-CHFR-1	15.4294	lnc-TMEM154-2	0
lnc-GALNTL6-3	15.4289	anr-TRABD2B-1	2.24715
lnc-LCORL-3	15.4279	anr-MARVELD2-1	3.69667
lnc-MBOAT1-2	15.4246	lnc-ENSGALT00000027374-4	0
lnc-BMP7-2	15.4213	lnc-PRL-6	3.68301
lnc-HACE1-16	15.4205	lnc-ZNF800-4	3.19076
lnc-GUCY1A2-1	15.4168	lnc-AMER3-3	3.86038
lnc-GRIA3-3	15.4103	lnc-SMARCD2-1	3.81031
lnc-NSUN3-11	15.3982	lnc-ARHGAP6-1	2.94387
lnc-CPA6-1	15.395	lnc-FHOD3-13	0
lnc-TIMD4-4	15.3851	lnc-ENSGALT00000042865-2	2.46744
lnc-CHD9-2	15.3811	lnc-EHHADH-1	3.3451
lnc-BMF-4	15.3783	lnc-BCOR-2	0
lnc-ENSGALT00000031754-1	15.3719	lnc-ENSGALT00000044187-1	1.86232
lnc-ENSGALT00000029170-2	15.3634	lnc-DENND1B-1	2.464
lnc-EPHA3-2	15.3618	lnc-CHST9-1	3.56121
lnc-SI-7	15.3531	lnc-PPP1R17-1	2.37871
lnc-PCDH10-2	15.3451	lnc-CAMK2G-1	1.84312
lnc-ROBO1-5	15.3446	lnc-COL3A1-2	2.985
lnc-SK2-1	15.3376	lnc-HDAC9-1	1.67251
lnc-DAP-1	15.332	lnc-ENSGALT00000036276-2	3.46205
lnc-ENSGALT00000029170-4	15.3129	lnc-SLC38A11-2	0
lnc-MRPS9-6	15.3084	lnc-TBL1XR1-12	2.95905
lnc-FBXL17-2	15.3013	lnc-NDST4-11	0
lnc-ARRDC3-1	15.3006	lnc-SACS-1	3.80903
lnc-COBL-7	15.2994	lnc-MARK3-1	2.77069
lnc-ENSGALT00000038815-1	15.2992	lnc-TOP2B-2	3.92916
lnc-RBM26-4	15.2857	lnc-LRRN3-1	3.85006
lnc-DPP10-3	15.2787	lnc-MTX2-9	1.82333
lnc-SLP76-1	15.2714	lnc-AUTS2-3	3.217
lnc-DNAH5-6	15.2712	lnc-ASRGL1-2	2.92847
lnc-RBM24-3	15.2416	lnc-RBM26-2	0
lnc-DPY19L4-1	15.2396	lnc-ARFGAP2-2	0
lnc-MARCH11-1	15.2384	anr-ENSGALT00000025035-1	3.18706
lnc-PREP-1	15.2298	lnc-DNAJC1-1	3.28699
lnc-FZD7-2	15.2237	lnc-COLEC10-1	3.57731
lnc-ST8SIA4-2	15.2168	lnc-MAPKAPK3-1	3.12685
anr-PAQR3-1	15.214	lnc-SMYD3-2	3.192
lnc-VEPH1-1	15.2106	lnc-7.-13	3.54468
lnc-ENSGALT00000042672-3	15.2007	lnc-ENSGALT00000011553-2	2.44498
lnc-FGF20-2	15.2005	anr-CNRIP1-1	2.35673
lnc-PPP1R42-1	15.1924	lnc-RIOK1-1	0
lnc-ENSGALT00000032827-1	15.1911	lnc-THADA-9	3.54358
anr-TMIE-2	15.19	lnc-PDCD6IP-1	3.39763
lnc-MAT2B-16	15.1897	lnc-ENSGALT00000031726-2	0
lnc-ENSGALT00000038815-7	15.1784	lnc-PCDH10-8	3.96955
lnc-C3orf58-2	15.1704	lnc-RABEP1-1	3.51495
lnc-AGBL1-1	15.1684	lnc-PPP2CB-1	2.10475
lnc-MRPL3-2	15.161	lnc-MFSD6-1	2.57559
lnc-TENM4-4	15.1331	lnc-AGPS-1	2.36976
lnc-FAM84B-4	15.1296	lnc-BRD1-2	2.11776
lnc-BRINP1-1	15.1007	lnc-ENSGALT00000002133-2	0
lnc-PSCA-1	15.0973	lnc-tcp-1-1	0
lnc-ST8SIA2-1	15.0792	lnc-CDC27-1	3.24086
lnc-ENSGALT00000026690-1	15.0756	anr-DACH1-1	3.70098
lnc-WDR11-2	15.0594	lnc-BRF1-3	0
lnc-DEPDC1B-2	15.0586	anr-ENSGALT00000018359-1	0
lnc-CRYL1-1	15.0579	lnc-COX10-2	0
lnc-CPEB2-4	15.0509	lnc-OLFML2A-1	2.93991
lnc-ENSGALT00000015931-6	15.0422	lnc-MPG-1	2.3256
lnc-NAF1-2	15.0316	lnc-MMP2-1	3.06982
lnc-ENSGALT00000035400-1	15.0314	lnc-HS3ST5-4	3.43482
lnc-RFT1-2	15.0163	lnc-AMOTL2-1	3.13985
lnc-BCHE-5	15.0158	anr-ENSGALT00000009924-1	2.45767
lnc-ACTC1-2	15.0082	lnc-FBLIM1-1	2.05979
lnc-Tpo-1	15.0039	lnc-HLF-1	0
lnc-PIM3-3	14.9973	lnc-MTRR-1	0
lnc-7.-3	14.9885	anr-ENSGALT00000020714-1	3.49917
lnc-PLRG1-1	14.9825	lnc-NDFIP2-2	2.99789
lnc-FGF20-5	14.9779	lnc-COL12A1-1	0
lnc-PAPPA-3	14.9766	lnc-SCAF11-1	3.97927
lnc-SORCS1-1	14.9697	lnc-TEAD1-4	2.59358
lnc-TNKS2-2	14.9632	lnc-TMTC4-2	3.43642
lnc-TFAP2C-2	14.9515	lnc-MSL3-1	3.86034
lnc-RAB23-1	14.9474	anr-AFAP1L1-1	3.38017
lnc-ENSGALT00000015193-4	14.946	anr-KLF12-1	2.35215
lnc-DISP3-2	14.9427	lnc-PWWP2A-1	3.29148
lnc-GRM1-2	14.9253	lnc-COMMD8-2	3.63798
lnc-PEPD-2	14.9251	anr-FAS-1	3.90546
lnc-PCDH18-6	14.924	anr-CHD-Z-1	2.98774
anr-RFLB-1	14.9231	lnc-C1QTNF7-1	3.65932
lnc-KLHL28-3	14.9204	lnc-SLITRK2-5	3.92903
lnc-PCDH9-5	14.9099	lnc-ENSGALT00000045570-1	0
lnc-C5H15ORF29-2	14.8983	lnc-CPOX-1	2.21941
lnc-SVIP-1	14.8683	lnc-CNBP-4	3.32954
lnc-LAMA4-4	14.8613	lnc-ENSGALT00000022773-4	0
lnc-KLHL32-2	14.8574	anr-ADAMTS10-1	3.55637
lnc-CDH8-5	14.8544	anr-ARRDC4-1	2.82162
lnc-PTPRD-2	14.8521	lnc-DCUN1D3-2	1.53814
lnc-PTBP2-3	14.8521	lnc-DENND1B-2	2.77326
lnc-TMEM114-3	14.852	anr-ILK-1	2.72671
anr-F13B-1	14.8458	lnc-ENSGALT00000032587-1	3.06036
lnc-NETO1-1	14.8282	anr-OSBPL9-1	2.20891
lnc-SLCO3A1-1	14.8245	lnc-SEMA5B-2	3.08587
lnc-SGCZ-5	14.8242	lnc-ENSGALT00000014881-1	1.76865
lnc-NTM-3	14.8167	lnc-SERAC1-1	2.60127
lnc-ZBTB7C-4	14.8019	lnc-CHST2-1	3.17381
lnc-GJD2-1	14.7783	lnc-RNASEH2B-1	2.97711
lnc-TMEM245-1	14.7778	lnc-ARHGAP6-2	3.72991
lnc-ENSGALT00000032365-1	14.776	lnc-NUDT13-1	3.74209
lnc-EPB41L4B-3	14.7755	lnc-SOCS6-1	3.85588
lnc-ADRA1D-1	14.7662	lnc-RALGAPB-1	1.96839
lnc-Sox9-3	14.7627	anr-OTUD1-1	3.18968
lnc-PTCHD1-3	14.7611	anr-USP53-1	2.0366
lnc-PRIM2-1	14.7526	lnc-NR2F2-1	3.83109
lnc-PPAR-7	14.7498	lnc-LGALSL-1	2.40076
lnc-AKIRIN2-2	14.7441	lnc-SLC25A13-1	0
lnc-WDR72-1	14.7417	lnc-BMP2-4	2.59789
lnc-STARD4-1	14.7331	anr-ARHGEF38-1	2.76065
lnc-NSUN3-3	14.7216	lnc-C16orf72-4	3.62396
lnc-TTC6-3	14.7162	lnc-LPHN2-2	0
lnc-FHOD3-9	14.7126	anr-ENSGALT00000040322-1	2.1201
lnc-ENSGALT00000030633-2	14.7115	lnc-ENSGALT00000019586-5	0
lnc-DNAH5-3	14.709	lnc-BAZ1B-1	3.30582
anr-IL5RA-1	14.7048	lnc-ERI3-1	2.84136
lnc-ATP10B-6	14.7039	lnc-CHN2-1	3.49141
lnc-PCDH17-1	14.6985	anr-LYVE1-1	1.93663
lnc-INHBB-1	14.6931	lnc-ZFHX3-5	3.09797
lnc-NDST4-9	14.6881	lnc-SCARB1-1	0
lnc-FOXG1-1	14.6781	lnc-KIF13B-1	3.32707
lnc-THBS1-5	14.6762	lnc-CHD9-14	1.94208
anr-BANK1-2	14.6751	lnc-DNAJB6-2	2.61926
lnc-PDGFD-1	14.6556	lnc-TENM4-7	3.2974
lnc-FOXB1-1	14.6371	lnc-FAM135A-1	1.71874
lnc-ENSGALT00000025375-2	14.6359	lnc-SLITRK4-1	0
lnc-GALNT18-5	14.6283	lnc-SEMA5A-1	2.17959
lnc-ENSGALT00000045809-1	14.6268	lnc-OSBPL6-1	1.83198
lnc-LPHN2-8	14.6106	lnc-MAD2L1-9	0
lnc-PRIM2-3	14.6101	lnc-CDC73-7	3.88838
lnc-GABRA2-2	14.6084	anr-TMX4-1	2.86887
lnc-ARRDC4-3	14.607	lnc-PKN2-6	2.84589
lnc-ENSGALT00000001512-1	14.6004	lnc-ENSGALT00000029632-1	1.75214
lnc-PARD3-1	14.5926	lnc-AIG1-1	2.20677
lnc-ENSGALT00000030382-3	14.5908	lnc-OLFM4-4	2.48004
lnc-TWIST1-1	14.5773	lnc-LAPTM4A-1	0
lnc-RNF144A-5	14.5741	anr-MOCS1-1	2.25194
lnc-TSC22D1-2	14.5732	lnc-HOXA1-1	3.47344
lnc-MBOAT1-7	14.5625	lnc-TCF21-1	0
lnc-CAV2-2	14.5621	lnc-ENSGALT00000020949-2	3.00061
anr-GRID2-6	14.5609	lnc-CDK1-1	3.68354
anr-DNAJB8-2	14.5574	lnc-FLRT2-4	3.45063
lnc-TSSC1-2	14.5533	anr-Alx-4-1	3.16903
lnc-ARHGAP15-1	14.542	lnc-NCAM2-3	2.47701
lnc-DNAJB6-3	14.5397	lnc-RUNX1-1	0
lnc-PHF2-1	14.5372	lnc-ENSGALT00000006438-2	2.23278
lnc-BNIP2-9	14.534	lnc-OAZ1-1	3.56142
lnc-PTCHD1-2	14.5322	lnc-NXNL2-2	3.96996
lnc-HECTD2-1	14.5298	lnc-UPRT-1	3.89056
lnc-PRDM5-2	14.5221	lnc-FKBP1B-2	3.05209
lnc-HIF1AN-1	14.496	lnc-SIAH1-1	2.95957
lnc-KYNU-1	14.4954	lnc-ARHGEF7-7	0
lnc-POLG-2	14.495	lnc-PTPRG-2	2.65727
lnc-DPYD-1	14.4942	lnc-C2CD2-1	3.16842
lnc-COBL-8	14.4891	anr-TPK1-1	2.15747
lnc-Pcdh19-1	14.4839	lnc-MRPS31-1	2.54498
lnc-TMIE-1	14.4803	lnc-GSTK1-1	2.77854
lnc-FANCL-5	14.4789	lnc-TFPI2-1	3.87078
anr-MTTP-1	14.4743	lnc-PRTG-1	3.53247
lnc-CPEB2-2	14.4728	lnc-SLC39A10-7	2.33384
lnc-CDKAL1-2	14.4674	anr-SDR16C5-1	2.17297
lnc-STT3B-1	14.4614	anr-LECT2-1	2.00585
lnc-ENSGALT00000021084-9	14.4578	lnc-CDS1-1	2.49593
lnc-CDH2-1	14.4486	lnc-ENSGALT00000040558-1	2.76008
lnc-CHAT-1	14.447	lnc-HIVEP2-4	2.52324
lnc-EPYC-2	14.4427	anr-ENSGALT00000043108-2	3.23693
lnc-CDH9-4	14.4404	lnc-METTL8-1	2.37781
lnc-ENSGALT00000026073-12	14.4339	lnc-VRK1-3	3.27069
lnc-BMP4-1	14.4296	lnc-DCUN1D3-1	1.90236
lnc-ZNF385D-4	14.4148	lnc-UNC93A-2	0
lnc-TINAG-1	14.4122	lnc-PSMA1-1	3.67919
lnc-ENSGALT00000033808-1	14.4118	anr-ENSGALT00000021128-1	3.20723
lnc-ZBTB7C-3	14.4103	lnc-SENP6-1	2.00713
lnc-ENSGALT00000031457-3	14.4073	lnc-ENSGALT00000011556-1	3.30035
lnc-NSUN3-9	14.4025	lnc-AFAP1L2-1	3.22041
anr-SLC7A10-1	14.3984	lnc-TBC1D22B-1	3.83286
lnc-NEIL3-8	14.3982	lnc-ENSGALT00000027374-3	2.75141
lnc-CCDC3-1	14.3975	lnc-MED13L-2	2.03134
lnc-ADAMTS6-1	14.3882	lnc-AKR1D1-1	2.56551
lnc-USP24-1	14.386	anr-TCF7L1-1	0
anr-SCN3A-12	14.3674	lnc-ZNF644-1	3.75771
lnc-RYR2-5	14.3662	lnc-WNK2-1	3.62688
lnc-MMS22L-2	14.363	lnc-AMD1-1	0
lnc-FSHR-1	14.3477	lnc-DUS2-1	3.60363
lnc-MBL2-2	14.3431	lnc-TNS3-1	2.8604
lnc-SH2D4B-1	14.3329	lnc-ENSGALT00000004683-3	2.53782
lnc-PTPDC1-2	14.3265	lnc-GABRG2-1	0
lnc-LL-1	14.3263	lnc-ENSGALT00000014863-1	0
lnc-PITX2-1	14.3214	anr-PSMA3-1	2.13526
lnc-SQLE-1	14.312	lnc-PPAR-2	2.88002
anr-MAGI1-1	14.301	lnc-PEMT-1	3.04584
lnc-ENSGALT00000021084-11	14.296	lnc-MBP-4	2.44844
lnc-CDH12-6	14.2945	lnc-ZNF706-1	3.9313
lnc-MBTPS2-1	14.2933	lnc-DICER1-1	2.6979
lnc-TMEM114-6	14.2842	lnc-CCND2-1	3.95925
lnc-ENSGALT00000021075-4	14.2756	lnc-GLRX5-1	3.91275
lnc-ENSGALT00000031085-3	14.2731	lnc-DLG5-1	3.2526
lnc-ENSGALT00000030312-1	14.2703	lnc-CABLES1-1	3.47897
lnc-GDPD2-1	14.259	lnc-MKLN1-1	3.74961
lnc-ENSGALT00000043774-1	14.2502	lnc-HPGD-3	3.64079
anr-ENSGALT00000033528-1	14.2454	lnc-GINS3-1	3.23611
lnc-ZBTB7C-2	14.2436	anr-FARP1-1	3.2899
lnc-NELL1-2	14.2377	anr-PHYKPL-1	2.61826
lnc-ADGRB3-11	14.2267	lnc-COL3A1-1	2.91512
lnc-TPM4-1	14.226	lnc-TSPAN4-1	2.33249
anr-GRID2-4	14.2257	anr-ENSGALT00000045263-1	3.30269
lnc-GRB14-1	14.2231	lnc-ENSGALT00000002054-1	2.61917
lnc-SETBP1-2	14.2157	lnc-OCRL-2	3.71443
lnc-NEIL3-7	14.2125	lnc-NDUFA9-1	3.71087
lnc-FHOD3-4	14.2087	lnc-B3GALT1-3	3.269
lnc-ADHFE1-1	14.2007	lnc-SLC45A4-1	3.35614
lnc-ENSGALT00000043774-2	14.1988	lnc-CO6-3	3.62892
lnc-CDH12-16	14.1931	lnc-IRF2-2	0
anr-BNC2-1	14.1728	lnc-WNT7B-2	3.13049
lnc-akr-1	14.1693	lnc-DCUN1D5-1	2.40292
lnc-KL-2	14.1673	lnc-QKI-9	2.46937
lnc-ACTL6A-1	14.1647	lnc-MRPL23-1	2.81211
lnc-MBD5-3	14.158	lnc-TPK1-3	3.13106
lnc-GPAM-2	14.1488	lnc-ENSGALT00000029440-1	3.80824
lnc-AMN1-1	14.1446	lnc-CDK5RAP1-1	3.25623
lnc-IPCEF1-2	14.1446	lnc-SMTNL2-1	2.09555
lnc-SCRG1-5	14.1414	anr-PRRG4-1	2.47719
lnc-EN1-1	14.138	lnc-MGA-1	2.09684
lnc-C1orf100-1	14.1377	lnc-RNASEH2B-2	2.32464
lnc-ST3GAL5-5	14.1358	lnc-STEAP4-1	0
lnc-DISC1-3	14.1329	lnc-LDHA-2	3.61926
lnc-GMDS-10	14.1315	lnc-CRYAA-1	0
lnc-SALL1-16	14.1056	lnc-NUMB-1	3.33287
lnc-CRIM1-15	14.1051	lnc-ZNF217-1	3.87532
lnc-THBS2-1	14.0966	lnc-SPRY4-1	3.67777
lnc-FOXO3-2	14.0943	lnc-MAPK1-1	1.99709
lnc-GATM-1	14.0817	lnc-ENSGALT00000044991-4	0
lnc-SLIT2-4	14.0636	lnc-ENSGALT00000027374-2	2.81556
lnc-MAD2L1-3	14.0595	lnc-NHLRC1-1	2.35479
lnc-HACE1-1	14.0557	lnc-LMTK2-1	3.61853
lnc-SI-8	14.0548	anr-DPH5-2	3.23391
lnc-ENSGALT00000038667-1	14.0535	lnc-TSSC1-1	2.43507
lnc-INHBB-2	14.0529	lnc-INPP4A-4	2.1521
lnc-GPATCH2-3	14.0258	lnc-LTBP1-2	3.35215
lnc-TENM3-5	14.0231	anr-ENSGALT00000021447-1	2.04925
lnc-C1H11ORF73-4	14.0207	lnc-ZEB2-7	2.77897
lnc-ZNF385D-6	14.0186	lnc-JAZF1-1	2.84997
lnc-KCNK17-1	14.0002	lnc-UNC93A-8	0
lnc-WDR75-7	13.9952	lnc-TFPI-7	3.35887
lnc-NEIL3-4	13.9938	lnc-REEP5-1	2.62021
lnc-CD109-1	13.9921	lnc-ENSGALT00000017449-1	0
lnc-CDH11-9	13.9894	lnc-TBL1XR1-2	3.81154
lnc-NDST4-3	13.9863	lnc-MAGI3-1	2.53133
lnc-FZD8-2	13.9804	lnc-SLC35F5-1	1.62579
lnc-ENSGALT00000032365-4	13.9791	lnc-TMLHE-1	2.38263
lnc-TRIM66-1	13.9745	lnc-VRK2-3	0
lnc-TNFAIP3-2	13.9729	anr-DPH5-1	2.93272
lnc-TSPAN8-4	13.9665	lnc-HIVEP2-3	2.41868
lnc-BNIP2-10	13.9665	lnc-IRF1-1	3.31559
lnc-CTGF-3	13.9534	lnc-SEH1L-2	2.89338
lnc-DMXL2-8	13.9526	lnc-INPP5K-1	2.77477
lnc-GPR55-1	13.9479	lnc-AZI2-3	2.67689
anr-PAPPA2-1	13.9469	lnc-TCF12-1	3.30024
lnc-ENSGALT00000025631-1	13.9452	lnc-ENSGALT00000043108-1	3.73002
lnc-OTOL1-2	13.9272	lnc-GLRX3-1	0
anr-GSC-1	13.9243	lnc-ENSGALT00000002091-2	0
lnc-SCN5A-1	13.9188	lnc-ENSGALT00000043947-1	2.69309
lnc-GHRHR-2	13.9182	lnc-ENSGALT00000030134-2	2.61974
lnc-PAPD7-1	13.9175	lnc-TP63-1	2.96677
lnc-HIF1AN-4	13.9126	lnc-COMTD1-1	2.71919
lnc-IPMK-2	13.9109	lnc-EIF4E-2	2.24893
lnc-BMP3-4	13.9074	lnc-HMG20A-2	2.03194
lnc-BIN1-3	13.8993	lnc-TMEM184C-2	3.80506
lnc-MAT2B-23	13.8964	lnc-TINAG-2	0
lnc-MSX2-5	13.884	lnc-EGFLAM-1	0
lnc-CTPS1-2	13.8817	lnc-ENSGALT00000045875-2	0
lnc-ENSGALT00000032827-2	13.8756	lnc-MBD5-7	2.14361
lnc-NR2F2-5	13.8722	lnc-PREP2-1	2.98956
lnc-ZC3H15-5	13.8706	lnc-OSBPL8-1	2.81339
lnc-TCF7L2-1	13.8686	lnc-COMMD9-2	0
lnc-CPS1-1	13.8681	lnc-C4orf48-1	3.6921
lnc-SALL1-3	13.8614	anr-LAMA3-1	3.03673
lnc-E2F7-5	13.8599	lnc-SLITRK6-3	2.71588
lnc-MOCOS-5	13.8579	lnc-ENSGALT00000043582-1	2.8259
lnc-LRRC3B-2	13.8572	anr-CECR2-1	3.86828
lnc-REPS2-4	13.8553	lnc-KLF4-1	0
lnc-DLK1-8	13.8513	lnc-LRPAP1-1	2.92332
lnc-KCNT2-3	13.8502	lnc-KDM4A-1	2.30706
lnc-ENSGALT00000044327-4	13.8366	lnc-LCLAT1-1	2.8662
lnc-RHOBTB1-1	13.8339	lnc-SPON2-2	3.35528
lnc-MAD2L1-1	13.8307	lnc-Rab27a-1	3.18314
anr-ENSGALT00000004658-1	13.8305	lnc-MAT2B-21	0
lnc-CITED4-2	13.8125	lnc-NENF-2	2.76656
lnc-METTL11B-2	13.8019	lnc-WBSCR27-2	0
lnc-ZNF322-6	13.7872	lnc-NR2F2-7	3.52707
anr-NUDT5-1	13.7803	lnc-TTLL4-1	2.61679
lnc-TENM3-3	13.7789	lnc-CDH11-10	3.90843
lnc-ENSGALT00000014751-1	13.7743	lnc-AKAP13-1	3.86152
lnc-MRPS35-2	13.7729	lnc-XPO7-1	2.79107
lnc-FOXB1-2	13.763	lnc-ENSGALT00000037668-1	3.73099
lnc-FBXO15-3	13.7587	lnc-SMAP1-1	0
lnc-BMP3-3	13.7561	lnc-LBR-1	2.72349
lnc-COBL-3	13.7513	lnc-ENSGALT00000008188-1	3.45714
lnc-SLC10A2-2	13.7412	lnc-RBM24-8	3.59716
lnc-KIF2A-1	13.7369	lnc-TBCE-1	3.28412
lnc-MMP7-1	13.7268	lnc-CNTNAP5-1	0
lnc-ENSGALT00000030743-1	13.7224	lnc-MBD5-4	3.49914
lnc-MMS22L-1	13.7194	lnc-FRMD6-1	2.72513
lnc-ENSGALT00000021084-3	13.7172	lnc-SVIP-2	1.97383
lnc-CIR1-2	13.7167	lnc-SEMA6D-6	2.73434
lnc-TMEM182-1	13.7052	lnc-SLC6A2-1	3.86186
lnc-C3orf58-4	13.6886	lnc-LINGO2-2	3.03622
lnc-EIF4G2-1	13.6851	lnc-NUDT13-2	0
lnc-SLC35B3-2	13.6838	lnc-ROBO1-12	3.39451
lnc-RBM7-2	13.6693	lnc-ENSGALT00000011556-2	2.95585
lnc-EMX2-2	13.6666	lnc-BCOR-3	3.59457
lnc-GCNT2-1	13.6576	lnc-ENSGALT00000026073-7	3.91427
anr-GLRA3-3	13.6531	lnc-PSMD7-9	3.34089
lnc-SLITRK4-2	13.6491	lnc-ENSGALT00000035354-1	3.49322
lnc-MEIS1-3	13.6472	lnc-MCTP2-3	3.75399
lnc-GPD2-1	13.6401	lnc-ZNF365-1	2.95858
lnc-MAD2L1-6	13.6357	anr-SMAP1-1	3.27666
lnc-ADAMTS18-3	13.6343	lnc-MTX2-12	3.8813
lnc-HTR2C-1	13.6322	lnc-ENSGALT00000034240-5	0
lnc-CTSO-2	13.6319	anr-IQCG-1	2.51433
lnc-TOB-1	13.6289	lnc-FAM214A-2	1.97273
lnc-STIM2-10	13.6279	lnc-ANTXR1-1	2.66744
lnc-SULT1C-1	13.6087	anr-CADPS-1	3.44148
lnc-C16orf72-1	13.6086	lnc-APAF1-1	2.87887
lnc-RNF144B-7	13.5963	lnc-PGM2-1	2.99319
lnc-PCDH10-20	13.5895	lnc-ENSGALT00000040717-1	3.4715
lnc-BTBD3-4	13.5764	lnc-ZNF322-11	0
lnc-CDH7-4	13.5717	lnc-RERGL-1	2.59215
lnc-INSC-3	13.5654	lnc-ENSGALT00000012493-1	3.24018
lnc-PCDH10-3	13.5642	lnc-ERICH3-1	2.83621
lnc-ENSGALT00000045585-3	13.561	lnc-ENSGALT00000005677-6	3.68604
lnc-SI-9	13.5602	lnc-COL12A1-2	0
lnc-ENSGALT00000037546-6	13.5564	lnc-ZNF322-2	0
lnc-CRIM1-14	13.5563	lnc-ENSGALT00000037546-19	0
lnc-SIM2-1	13.5561	lnc-PXDC1-2	2.93965
lnc-FAM84B-2	13.5527	lnc-RAF1-3	3.3683
lnc-KLF2-1	13.5518	lnc-MBNL3-1	1.74252
lnc-WBSCR16-4	13.5482	lnc-CD200-1	2.16774
lnc-CBLN4-4	13.5451	lnc-CDKN2C-1	2.61311
lnc-H2AFY2-4	13.5416	lnc-PIGH-1	2.60038
lnc-TENM3-2	13.5291	lnc-RAB28-1	2.89606
lnc-ENSGALT00000026073-4	13.5196	lnc-WDR33-1	2.02687
lnc-SLITRK2-9	13.5177	lnc-k123-2	3.66632
lnc-ARL6-8	13.5165	lnc-PCDH15-9	0
lnc-ARL4A-1	13.5085	lnc-PRSS23-1	2.07243
lnc-PCDH12-2	13.4969	lnc-NR4A2-4	2.28103
lnc-CCSER2-1	13.4924	lnc-COMMD3-1	2.44836
lnc-RP1L1-2	13.4923	lnc-SIX4-1	3.87165
lnc-CDH8-7	13.4826	lnc-ZC3HAV1-1	0
lnc-LRRC6-1	13.4812	lnc-SEH1L-3	2.41531
lnc-OLIG3-1	13.471	lnc-MTX2-3	3.58275
lnc-ENSGALT00000005529-1	13.4702	lnc-ENSGALT00000045875-1	1.80802
lnc-ENSGALT00000044991-6	13.4645	lnc-TPK1-1	3.70132
anr-MYPN-1	13.4638	lnc-LIFR-1	2.18046
anr-ENSGALT00000042892-1	13.4589	lnc-ZNF148-1	3.55323
lnc-ARNT2-1	13.4513	lnc-CPEB2-1	3.36316
lnc-NFKBID-1	13.4512	lnc-EGFL7-1	2.57352
lnc-ENSGALT00000030134-4	13.4481	lnc-GOT1-1	0
anr-ENSGALT00000016206-1	13.4361	lnc-RAP2A-1	2.25243
lnc-CELF2-2	13.4322	lnc-ENSGALT00000034034-1	3.62624
lnc-ENSGALT00000044478-2	13.4267	lnc-MBOAT1-1	0
lnc-PAX3-1	13.4213	anr-TIGAR-1	2.93573
lnc-OLFM4-6	13.4181	lnc-TSPAN18-1	2.76323
lnc-LRRC9-1	13.4135	lnc-CCDC89-1	2.00861
lnc-MMS22L-5	13.4052	lnc-FZD3-2	3.27524
lnc-TGIF1-1	13.4051	lnc-PPP2R5E-1	3.37738
anr-LMO4-1	13.4034	lnc-TMEFF2-6	3.10931
lnc-METAP2-1	13.4008	lnc-CRYBA1-1	2.99391
lnc-ST3GAL5-2	13.3942	lnc-ACAA2-1	2.94898
lnc-C8orf34-2	13.3939	lnc-SEC23IP-1	3.53611
lnc-STK17A-2	13.3935	lnc-MEIS1-1	3.70767
lnc-NDST4-8	13.3902	lnc-GALNT9-3	3.949
lnc-CCDC82-4	13.3895	lnc-SUCO-1	2.22319
lnc-CDH10-1	13.3843	lnc-DIAPH1-12	0
lnc-ENSGALT00000027374-1	13.3805	lnc-SLC30A1-1	2.17177
lnc-SULT1E1-7	13.3796	lnc-CUX2-1	3.31042
anr-N6AMT2-1	13.3794	lnc-ZEB2-5	3.6755
lnc-RPS16-1	13.3784	lnc-ENSGALT00000025168-2	0
lnc-HTR1A-1	13.3694	lnc-ENSGALT00000002803-1	3.65166
lnc-SNAI2-1	13.3694	lnc-PRRG1-2	0
lnc-SATB2-1	13.3691	lnc-CDKN1B-2	3.18301
lnc-ENSGALT00000033297-3	13.3585	lnc-NCAM2-8	2.83471
lnc-MFAP3-1	13.3584	anr-ENSGALT00000029968-1	2.01751
lnc-GABRA4-1	13.3554	lnc-SPNS2-1	2.50153
lnc-QKI-8	13.3465	lnc-IRX6-3	2.74694
lnc-FBXO15-5	13.3446	lnc-SPTBN1-1	2.4151
lnc-MAT2B-7	13.3422	lnc-PTPRG-3	3.89008
lnc-N6AMT1-7	13.3416	lnc-AUTS2-6	3.24711
anr-COL4A4-1	13.3402	lnc-ENSGALT00000020949-1	2.92389
lnc-FANCL-1	13.3399	lnc-PPP2R4-3	2.989
lnc-FZD1-1	13.3384	anr-ANKRD13A-1	1.97334
lnc-ENSGALT00000037347-2	13.3356	lnc-CACNA2D1-1	3.46319
lnc-MYH9-1	13.3325	lnc-QKI-2	1.95274
lnc-ZIC1-3	13.3239	anr-TRPV3-2	3.26483
lnc-BMF-2	13.3218	lnc-ZEB2-8	0
lnc-FOXG1-9	13.3112	lnc-BOK-1	2.41203
lnc-ENSGALT00000044567-2	13.3084	lnc-TRAIL-LIKE-2	2.62809
lnc-FAM46A-1	13.2954	lnc-GALNT1-1	3.19708
lnc-ADRA1D-2	13.2902	lnc-IRS2-2	3.15704
lnc-CTNNA2-2	13.2889	lnc-TMEM47-2	0
lnc-C18orf42-1	13.2844	lnc-ENSGALT00000038854-1	2.74271
lnc-SHC3-1	13.2596	anr-TRAF3IP2-1	2.20829
lnc-PSEN1-1	13.2557	lnc-ENSGALT00000038561-2	0
lnc-WDR75-1	13.2468	lnc-OLFM3-1	2.58151
lnc-MAML2-1	13.2448	lnc-PTPRD-6	3.9945
lnc-MRPS9-2	13.2384	lnc-ENSGALT00000026575-1	0
lnc-PLOD2-15	13.2355	lnc-ENSGALT00000014074-1	0
lnc-PLCXD2-2	13.2328	anr-FSD2-1	2.22254
lnc-PIK3C3-1	13.2287	lnc-STRADB-1	1.55598
lnc-NEUROD6-1	13.2237	lnc-RALGPS1-1	2.43081
lnc-PRMT8-4	13.2181	lnc-ISM2-1	2.5129
lnc-SRCIN1-2	13.2149	anr-KDM1B-1	3.48432
lnc-ENSGALT00000026073-9	13.2131	anr-ENSGALT00000045253-1	2.93761
lnc-NSUN3-1	13.2125	lnc-TPK1-2	0
lnc-RAP1GDS1-1	13.2066	lnc-MGAT4C-3	3.47983
lnc-TACR3-1	13.2033	lnc-NCAM2-6	3.39651
lnc-ENSGALT00000042881-1	13.2012	lnc-MYCBP2-1	3.4426
lnc-PLEKHG7-3	13.1862	lnc-BCL10-1	3.82093
lnc-ENSGALT00000038476-1	13.1814	lnc-RNF4-1	3.1678
lnc-ENSGALT00000015193-3	13.1757	anr-cOpn5L2-1	0
lnc-NEDD1-1	13.1568	lnc-KAZN-1	2.61729
lnc-EPYC-1	13.154	lnc-GNAI1-1	0
anr-SYT1-2	13.1534	lnc-USP25-2	2.71184
lnc-ENSGALT00000004952-5	13.1516	lnc-PPM1K-1	2.72492
lnc-ZNF770-5	13.1479	lnc-TENM4-8	3.5888
lnc-COL12A1-4	13.1376	lnc-VEZT-2	1.78392
lnc-PIGN-1	13.1372	lnc-MBD5-5	2.67678
lnc-ENSGALT00000021743-1	13.1341	lnc-PLOD2-12	0
lnc-GLI2-4	13.1314	lnc-COPB1-1	3.11923
lnc-EPHA4-4	13.1197	lnc-POLR2L-1	3.42346
lnc-STIM2-11	13.1168	lnc-BACH2-4	2.83294
lnc-SRBD1-1	13.1079	lnc-ANKRD6-1	3.89379
lnc-ZNF804B-1	13.1079	lnc-RNFT2-1	3.42412
lnc-PIM3-1	13.1039	lnc-PIK3CB-1	3.92139
lnc-BPGM-1	13.0994	lnc-GMDS-8	0
lnc-C1H7ORF60-3	13.092	lnc-BNIP2-3	0
lnc-GRIK1-1	13.0906	lnc-SATB2-2	0
lnc-PRDM5-3	13.0848	lnc-ZNF770-3	2.91625
lnc-CRIM1-4	13.0785	lnc-ELMSAN1-1	1.85901
lnc-WRNIP1-1	13.072	lnc-GMDS-1	0
lnc-ENSGALT00000043108-3	13.0561	lnc-C20H20ORF43-1	3.85248
lnc-BCHE-3	13.0469	lnc-IGFBP5-3	3.82094
lnc-FSTL5-3	13.0405	lnc-DPP10-2	3.88101
lnc-WDR17-1	13.0397	lnc-MGAT5-3	2.61004
lnc-LRIG3-1	13.0375	lnc-SEC16B-1	1.10137
lnc-CTPS1-3	13.0112	lnc-ENSGALT00000042799-1	2.97878
lnc-TNKS2-1	12.9915	lnc-LARP4B-1	2.04708
lnc-GLDC-1	12.9902	lnc-UBE2D3-1	2.54979
lnc-MAD2L1-10	12.9889	lnc-ADM-1	3.02626
anr-TCTN3-1	12.9873	lnc-PPARGC1A-4	3.66765
lnc-GPC5-2	12.9813	lnc-MYC-2	3.65164
lnc-MAP3K7-3	12.9766	lnc-HMCN1-1	3.98681
lnc-TENM4-6	12.9725	lnc-TMEM69-1	3.26405
lnc-ZC3H15-9	12.9663	lnc-ENSGALT00000033471-1	3.18011
lnc-Wnt3a-2	12.963	lnc-COPS7A-1	3.73017
lnc-WNT7A-3	12.9575	anr-ZNF507-1	1.77803
lnc-RPL15-1	12.9569	lnc-PRDM14-1	3.12816
lnc-KLHL4-4	12.9554	lnc-RASGRP3-3	2.56292
lnc-ENSGALT00000013424-2	12.9491	lnc-RBM15-1	0
lnc-TTC6-2	12.9474	lnc-QKI-3	2.64484
lnc-CENPC-2	12.9466	anr-VPS13D-1	2.88314
lnc-CACNA2D3-5	12.9405	lnc-ENSGALT00000004658-1	3.26114
lnc-GPI-1	12.9403	lnc-GPC1-1	2.13657
lnc-PSMD7-1	12.9313	lnc-SSPN-4	2.86233
lnc-C13H5ORF15-1	12.9297	lnc-ENSGALT00000030134-5	2.28687
lnc-AGPAT4-3	12.9104	lnc-ZNF385D-3	3.88591
anr-ENSGALT00000041074-1	12.9069	anr-RAMP1-1	2.55907
lnc-MSX2-7	12.906	lnc-DNAJC11-2	3.18033
lnc-BCL11A-2	12.8969	anr-CDK15-1	2.30511
lnc-MRPS9-3	12.884	lnc-SMARCA1-2	0
lnc-C11H16ORF87-1	12.8838	lnc-AK4-1	3.03509
lnc-KLHL24-1	12.8766	lnc-TOM1L1-1	3.91363
lnc-ENSGALT00000030299-1	12.8757	anr-COQ10B-1	1.92056
lnc-ENSGALT00000014001-1	12.8704	lnc-SRPK3-1	2.32241
lnc-STIM2-9	12.86	lnc-EIF4E3-1	2.41121
lnc-ENSGALT00000026579-1	12.8587	lnc-TRH-1	2.25507
lnc-KIAA0319-1	12.847	lnc-SEL1L-18	0
lnc-TOP1-1	12.844	lnc-SEMA5B-1	2.62226
lnc-ENSGALT00000046229-1	12.8355	lnc-GMDS-3	0
lnc-PLA2G4A-1	12.8341	lnc-VPS29-1	3.93561
lnc-ENSGALT00000001342-3	12.8272	anr-MCF2L2-1	2.58675
lnc-FAM214A-1	12.8237	lnc-ENSGALT00000045004-5	1.58899
lnc-FAM173B-1	12.8236	lnc-chAnk3-1	2.51683
lnc-CRH-1	12.8187	lnc-UCH-L1-1	2.34451
lnc-MAD2L1-13	12.8168	lnc-FARS2-2	2.8265
lnc-ADAMTS9-1	12.8082	lnc-MOB2-2	3.80948
lnc-7.-9	12.7965	lnc-ENSGALT00000010164-2	0
lnc-ENSGALT00000037668-3	12.782	anr-C12orf40-1	3.55568
lnc-DUSP10-1	12.7818	lnc-CCDC53-1	2.43669
lnc-ARHGAP5-1	12.7568	lnc-ZEB2-9	3.03117
lnc-ZPLD1-1	12.7559	lnc-VCAN-1	2.42236
lnc-CRHR2-1	12.7495	lnc-ENSGALT00000045675-1	2.57872
lnc-RGMA-1	12.7494	lnc-IPPK-1	3.94064
lnc-AJAP1-3	12.7436	lnc-IRX6-4	3.27534
lnc-CHST15-3	12.7428	lnc-Dach2-1	0
lnc-VPS18-2	12.7399	lnc-GRB2-1	2.34894
lnc-SH3BGR-1	12.7378	anr-PHB-1	2.99462
lnc-WDR12-1	12.7375	lnc-ETNPPL-1	3.68745
lnc-FUT8-2	12.7371	anr-CD200R1L-2	2.90018
lnc-DIAPH1-8	12.7315	lnc-EML4-1	1.92834
lnc-ENSGALT00000017926-1	12.7197	lnc-LPP-2	3.36922
lnc-DMXL2-1	12.7173	lnc-ENSGALT00000013424-1	0
lnc-ENSGALT00000026135-1	12.7146	lnc-SEC11A-1	3.57535
lnc-ENSGALT00000037668-9	12.7105	anr-EFHC1-1	3.43368
lnc-EPB41L4B-2	12.7096	lnc-FHOD3-12	0
lnc-MAT2B-8	12.7079	lnc-ENSGALT00000043543-4	0
lnc-FBXO15-6	12.7072	lnc-CAB39-1	2.52848
lnc-CITED4-1	12.7002	lnc-SLF1-1	3.42221
anr-ENSGALT00000018976-1	12.6869	lnc-ASAP2-1	3.71498
lnc-ENSGALT00000010318-4	12.6833	lnc-CHD9-12	2.74693
lnc-JARID2-1	12.6791	lnc-FKBP9-1	3.94743
lnc-PCDH12-4	12.679	lnc-KLF6-2	3.52194
lnc-ACTC1-1	12.6755	lnc-TOP2B-3	3.97598
lnc-ENSGALT00000035400-2	12.6691	lnc-TRPV2-1	1.71253
lnc-THNSL2-1	12.6653	lnc-MBP-2	2.53266
lnc-ARL6-7	12.652	lnc-SRFBP1-3	2.105
lnc-GBE1-14	12.6504	lnc-WAC-2	3.10523
lnc-NDST4-12	12.6283	lnc-KANSL1-1	2.0648
lnc-WBSCR16-7	12.6257	anr-URM1-1	1.90321
anr-ACMSD-1	12.6254	lnc-YPEL5-1	2.84967
lnc-PCDH15-18	12.6252	lnc-PPP4R2-1	2.25719
lnc-APCDD1-2	12.6241	lnc-ENSGALT00000043411-1	3.01185
lnc-KIF18A-1	12.6194	anr-IGSF10-2	2.42584
lnc-DAB2IP-2	12.6124	lnc-TSTA3-2	0
lnc-PTPDC1-1	12.6055	lnc-TFPI-9	3.57511
lnc-PCDH18-1	12.6053	lnc-MAPKBP1-1	3.15274
lnc-FAM163B-1	12.605	lnc-ENSGALT00000035381-1	2.11031
lnc-SLITRK4-7	12.5937	lnc-ENSGALT00000034358-2	0
lnc-ACVR2A-7	12.5935	lnc-ITPRIP-1	2.89819
lnc-WDR75-4	12.5887	lnc-ENSGALT00000014861-4	3.87492
lnc-CSMD3-1	12.5834	lnc-FZD8-1	3.19239
lnc-ENSGALT00000005529-6	12.5805	lnc-CCDC67-1	2.72717
lnc-AQP4-1	12.5787	lnc-EHMT1-1	2.3963
lnc-ENSGALT00000030743-3	12.5778	anr-PEAR1-1	3.38465
lnc-EPHA3-5	12.5614	lnc-ROBO1-9	3.94673
lnc-DTWD1-2	12.5539	lnc-ENSGALT00000043829-1	2.95126
lnc-SUCLG1-4	12.5428	anr-DNAH10-1	0
lnc-KL-1	12.5415	lnc-TNFSF10-2	3.55153
lnc-ENSGALT00000012483-2	12.5384	lnc-SNCAIP-1	3.58475
lnc-RYR3-4	12.5355	lnc-NCAM2-7	2.0245
lnc-RAPGEF5-1	12.5349	anr-LRRC42-1	3.95685
lnc-BMF-3	12.5291	lnc-ENSGALT00000033090-1	1.77769
lnc-HACE1-2	12.5267	lnc-GABARAPL1-1	3.95242
lnc-METTL20-1	12.5229	lnc-CCDC51-1	2.65404
lnc-CHST15-4	12.5213	lnc-TMEFF2-4	0
lnc-TRHDE-1	12.5169	lnc-SEMA3D-1	2.86725
lnc-ZC3H15-15	12.5114	lnc-BCOR-5	2.95694
lnc-LRPAP1-4	12.5075	lnc-FAM172A-4	2.44939
lnc-CCDC82-2	12.5017	lnc-C11orf74-1	2.6316
lnc-SLC6A15-1	12.5001	lnc-KLF12-1	0
lnc-MAD2L1-5	12.4991	anr-FAM78A-1	2.43589
lnc-IL21-2	12.4976	anr-IGSF10-1	3.49814
lnc-FTO-2	12.4976	lnc-BMP2-2	3.56864
lnc-ENSGALT00000018675-2	12.4968	lnc-C1orf174-1	0
lnc-ABCC4-1	12.4964	lnc-PSMA6-1	1.78353
lnc-SCUBE2-1	12.4637	lnc-PCGF5-1	3.45282
lnc-INSIG1-1	12.4603	lnc-AP1AR-1	0
lnc-GNAT3-1	12.4581	anr-GMDS-1	2.874
lnc-ENSGALT00000035411-1	12.4563	lnc-TNFSF10-1	3.50571
lnc-RAPGEF2-1	12.4524	lnc-TNFRSF11A-1	3.77588
lnc-CBLN4-2	12.4514	anr-MEP1A-1	0
lnc-INHBA-2	12.4479	lnc-KCNT2-1	0
lnc-HNF1B-1	12.4428	lnc-SNX29-1	1.89707
lnc-PCDH9-3	12.4338	lnc-TM9SF2-3	2.73256
lnc-URB2-1	12.4338	lnc-SPON2-1	3.92576
lnc-ENSGALT00000001613-1	12.433	lnc-FLRT2-5	3.33341
lnc-SLC38A4-1	12.4308	lnc-PTPRG-1	3.6679
lnc-PRLHR-1	12.4305	lnc-MGMT-1	0
lnc-EIF4G2-2	12.4251	lnc-SMYD3-1	3.36715
lnc-C1GALT1C1-2	12.4242	lnc-GPATCH2L-1	3.41507
lnc-CRIM1-20	12.4228	lnc-SFT2D1-2	0
lnc-CYLD-4	12.4185	lnc-N4BP2-1	3.46657
lnc-PRKCH-1	12.415	lnc-THBS1-10	3.56952
lnc-SLCO5A1-1	12.4107	lnc-CNOT6-1	0
lnc-GALNT18-1	12.4089	lnc-VAV3-5	3.52537
lnc-ENSGALT00000022773-5	12.4028	lnc-ENSGALT00000039278-1	0
lnc-AP1AR-2	12.3995	lnc-FYN-1	2.76137
lnc-VRK2-5	12.397	lnc-CLCN4-1	2.52228
lnc-NRP1-1	12.3963	lnc-LMO4-4	3.82163
lnc-MCTP1-4	12.3941	lnc-ENSGALT00000044327-5	3.6114
lnc-BNIP2-8	12.3889	lnc-ANKH-2	3.45695
lnc-HECTD1-1	12.3773	anr-PDS5A-1	2.82737
lnc-ENSGALT00000044478-1	12.3743	lnc-CTR9-2	2.85163
lnc-cad19-2	12.3663	anr-LRP11-1	3.66627
lnc-FOXM1-1	12.3344	lnc-SWAP70-1	3.04008
lnc-CCDC28A-1	12.331	lnc-HPSE-1	2.90836
lnc-RNGTT-2	12.3258	lnc-BACH2-2	3.43077
lnc-SPAG17-1	12.3257	anr-SLC12A1-1	3.84165
lnc-ENSGALT00000021084-8	12.3242	lnc-PUSL1-1	2.72869
lnc-CPA6-2	12.3182	lnc-ENSGALT00000043699-1	2.90413
lnc-SIK1-3	12.3129	lnc-FAM172A-6	3.82293
lnc-SUCLG1-2	12.3129	lnc-STC2-1	0
lnc-ENSGALT00000045364-1	12.299	anr-TNFAIP3-1	2.97792
lnc-SULT1E1-3	12.2908	lnc-IRS4-3	2.94432
lnc-HACE1-9	12.2903	lnc-SEMA6D-2	2.3441
lnc-TLR3-1	12.2893	lnc-FAR2-3	2.90999
anr-SCN3A-13	12.2783	lnc-GLI3-1	0
lnc-GLRA3-1	12.2779	lnc-PTPN1-1	2.53184
lnc-GRM7-2	12.2742	anr-ECHDC2-1	2.68467
lnc-ARL6-5	12.2717	lnc-RBM33-1	0
anr-ADAMTS18-5	12.2637	lnc-ENSGALT00000010631-2	2.98896
lnc-SLIT2-1	12.2619	lnc-OPN3-1	3.58054
lnc-RASL11A-1	12.2597	lnc-TSNAX-1	2.93796
anr-ZIC4-1	12.2526	anr-ADGRV1-1	0
lnc-LHX2-1	12.2509	lnc-UBAC2-1	2.90867
lnc-OFCC1-1	12.2489	lnc-TNIP2-1	1.9174
anr-URI1-1	12.2478	lnc-ZFPM2-2	3.81079
lnc-CRIM1-10	12.2449	lnc-SMARCA2-1	3.83277
lnc-MCPH1-1	12.243	lnc-ENSGALT00000030382-4	3.97136
lnc-RYR2-1	12.2379	lnc-NUP35-1	3.62785
lnc-ENSGALT00000037668-2	12.2346	lnc-AUTS2-1	3.98689
lnc-cad19-1	12.233	lnc-TTLL7-1	1.98346
lnc-CRIM1-19	12.2309	lnc-ANKRD50-4	2.94711
lnc-SLITRK4-8	12.212	lnc-PKN2-1	3.89534
lnc-GPC5-5	12.2113	lnc-CPPED1-3	3.66863
lnc-JADE2-1	12.2068	lnc-MAT2B-14	0
lnc-ADGRB3-3	12.2049	lnc-PDP2-1	2.64517
lnc-ENSGALT00000022773-3	12.2024	lnc-TCTE1-1	3.8997
lnc-HTR1B-1	12.1925	lnc-GNG12-1	2.23305
anr-C3orf67-6	12.1842	lnc-ENSGALT00000038815-4	0
lnc-FSTL5-11	12.1794	lnc-URM1-1	2.81088
lnc-RNPC3-2	12.1784	lnc-TRIM2-2	2.97177
lnc-KLHL38-1	12.1767	lnc-GBE1-17	2.70007
lnc-ENSGALT00000032827-3	12.1742	lnc-NFE2L1-1	2.11532
lnc-GUCA1C-1	12.169	lnc-GPHN-1	2.70497
lnc-VRK1-2	12.1624	lnc-ZNF503-3	2.48911
lnc-ENSGALT00000021075-3	12.1601	lnc-NMT2-1	2.99488
lnc-KCNT2-4	12.1571	lnc-DUSP5-1	3.80477
lnc-GALNTL6-1	12.1526	lnc-UGGT1-1	3.39712
lnc-C18orf21-3	12.1343	lnc-NFAM1-1	2.54757
lnc-WDR11-1	12.1301	lnc-ENSGALT00000015728-1	0
lnc-FOXG1-7	12.128	lnc-PEAK1-1	2.07665
lnc-ZNF770-10	12.1276	lnc-PSMD6-1	2.64249
anr-STK32A-1	12.1273	lnc-CHD7-1	3.01154
lnc-BTG1-6	12.1238	lnc-ID2-1	3.17759
lnc-FBXO15-1	12.1222	lnc-OLFM3-3	2.81798
lnc-CSMD1-1	12.122	lnc-EPB41L2-1	3.48633
lnc-OSF-2-1	12.1218	lnc-COX19-1	3.91907
anr-FSTL4-1	12.115	lnc-MED21-1	3.67493
anr-ABRA-1	12.1014	anr-C5H15ORF41-1	3.11001
lnc-ENSGALT00000033799-1	12.1002	lnc-AZI2-2	2.90684
lnc-WDR75-11	12.0968	lnc-SPG7-2	2.52782
lnc-ENSGALT00000044478-3	12.0951	lnc-ENSGALT00000043245-3	3.8542
lnc-KLHL28-2	12.0902	lnc-ENSGALT00000043663-1	2.37909
lnc-MYRIP-1	12.0877	lnc-GPR85-1	3.50822
lnc-COBL-2	12.0875	lnc-MCTP1-1	0
anr-DCAF5-1	12.0862	anr-CYP2W1-2	2.66019
lnc-COBL-1	12.0829	lnc-NR4A2-3	0
lnc-HOXD4-2	12.073	lnc-CMIP-1	2.67807
lnc-PLOD2-20	12.061	lnc-TFPI-8	2.33557
lnc-ENSGALT00000035447-1	12.0522	lnc-PPP2R5C-5	3.49168
lnc-MAT2B-3	12.0509	lnc-ENSGALT00000035408-1	0
lnc-HELIOS-1	12.0472	lnc-LIG3-4	0
lnc-LY86-1	12.0425	lnc-LRRC8C-2	2.52632
lnc-FOXL2-2	12.0327	lnc-NCOA1-1	0
lnc-LRPAP1-5	12.0321	lnc-BAFF-2	3.8515
lnc-WDR11-6	12.0306	lnc-TMED10-1	0
lnc-BTAF1-1	12.0263	lnc-AGK-1	3.1279
lnc-FSTL5-7	12.0217	lnc-PKP4-1	2.18437
lnc-FTO-13	12.0142	lnc-TBL1XR1-7	3.7039
lnc-MYOM2-2	12.0118	lnc-CCDC177-2	2.85642
lnc-MPHOSPH6-2	12.0106	lnc-ZIC4-1	0
lnc-ENSGALT00000046223-1	12.0021	lnc-MIPOL1-3	2.90498
lnc-SS1R-2	12	lnc-IAP3-2	2.47773
lnc-ASB9-1	11.9969	lnc-ENSGALT00000044991-5	0
lnc-ELOVL5-1	11.9881	anr-ENSGALT00000019429-1	2.53885
lnc-FRK-1	11.9863	lnc-ENSGALT00000034268-2	0
lnc-WBSCR16-3	11.9859	lnc-INTS6-1	2.74449
anr-VIT-1	11.9822	lnc-ENSGALT00000015931-4	0
lnc-SPATA18-1	11.9767	lnc-LRP12-1	3.80706
lnc-ENSGALT00000017904-2	11.9719	lnc-TENM4-2	3.27406
anr-PEX5L-2	11.9657	anr-ENSGALT00000016280-1	2.85062
lnc-RYR3-3	11.9587	lnc-TOP2B-1	3.8549
anr-SLC35F3-1	11.9579	lnc-FAM159A-1	3.5109
lnc-CDC73-4	11.9577	lnc-ORC5-2	3.9975
lnc-ENSGALT00000020230-4	11.9564	lnc-MOSPD1-1	2.16915
lnc-C5H15ORF29-9	11.9556	lnc-ARRDC4-7	2.57366
lnc-HYI-2	11.9537	lnc-PTTG1-1	3.24153
lnc-ENSGALT00000007572-1	11.9416	lnc-LAPTM5-1	1.97267
lnc-FHOD3-3	11.9371	lnc-ENSGALT00000042865-1	3.83248
lnc-HERPUD2-2	11.9355	lnc-ENSGALT00000043108-4	2.1846
lnc-FBXW7-1	11.9272	lnc-AKAP6-4	3.14224
lnc-TDP2-1	11.9265	lnc-SLC24A5-2	3.45239
lnc-SULT1E1-4	11.9219	lnc-FTO-14	0
lnc-CDH11-12	11.9205	lnc-BERT-3	2.34699
lnc-ENSGALT00000017921-1	11.9125	lnc-HMGN3-1	3.03358
lnc-CDC73-6	11.9076	lnc-PKN2-3	3.67943
lnc-SLP76-3	11.9043	lnc-ENSGALT00000043816-3	0
lnc-STIM2-18	11.9002	lnc-RWDD3-2	2.54454
lnc-E2F7-2	11.8994	lnc-HEPH-1	2.79214
lnc-ROBO1-7	11.899	lnc-Dab1-1	0
lnc-SEL1L-19	11.8916	lnc-UBR1-1	2.29433
lnc-TRIB1-2	11.8896	anr-ENSGALT00000045452-2	2.66535
lnc-C11orf91-1	11.8814	lnc-DEGS1-1	3.14026
lnc-SALL1-21	11.8812	lnc-PCDH15-11	0
lnc-ADAMTS3-2	11.8762	lnc-MAT2B-9	0
lnc-DLK1-4	11.8708	lnc-N6AMT1-4	0
lnc-KCNT2-9	11.8624	lnc-RFC2-1	2.85742
anr-ENSGALT00000009756-1	11.8623	lnc-MFAP5-1	2.94421
lnc-BIN1-1	11.8584	lnc-DSCR3-1	2.33539
lnc-SLC20A2-1	11.8584	lnc-ADGRB3-1	0
lnc-FOXG1-3	11.8555	lnc-MIPOL1-2	3.75706
lnc-CDC73-1	11.854	lnc-RSBN1L-1	1.82964
lnc-IFNGR1-2	11.854	anr-FXYD6-1	2.36352
lnc-HOXB1-2	11.853	lnc-PDHX-1	3.39127
lnc-ENSGALT00000000205-2	11.8485	lnc-SERINC3-2	3.5944
lnc-RAB11FIP2-4	11.8453	lnc-SPRY2-3	3.02502
lnc-ZNF236-1	11.8448	lnc-ENSGALT00000000253-2	3.29865
lnc-DIRAS2-1	11.8447	lnc-ZNF322-10	2.8706
lnc-LRFN5-7	11.8426	lnc-VPS45-1	2.63719
lnc-GRAP-1	11.8394	lnc-GBE1-10	3.78076
lnc-DHX15-2	11.8372	lnc-FSTL5-5	2.22535
lnc-NKX2-4-2	11.8318	lnc-SLC16A14-2	3.6308
lnc-INTS6-2	11.8313	lnc-LRRC14B-1	3.77278
lnc-ALX1-1	11.8279	lnc-PCDH15-3	3.91075
lnc-ZCCHC24-1	11.8262	lnc-FAM110B-1	2.10871
lnc-RYR2-4	11.8201	anr-SOX18-1	2.93384
anr-TRPC7-1	11.8172	lnc-CDH12-4	2.85908
lnc-ENSGALT00000044567-1	11.8143	lnc-PXDC1-1	3.0586
lnc-MANEA-5	11.8084	lnc-PPP3CA-1	3.77907
lnc-LRP4-1	11.8047	lnc-WNT7B-1	2.81968
lnc-FANCL-8	11.7987	lnc-CCDC177-1	2.28156
lnc-FHOD3-10	11.7982	anr-SLC12A1-3	2.35471
lnc-AGTPBP1-3	11.793	lnc-KHDRBS3-2	2.94013
lnc-UNCX-1	11.7893	lnc-KIAA0232-2	3.69457
anr-ENSGALT00000004112-2	11.7876	lnc-ZNF800-1	2.65079
lnc-ENSGALT00000030743-2	11.7859	lnc-SLC6A14-1	3.13248
lnc-HTR7-2	11.7801	lnc-OXR1-1	3.19956
lnc-ENSGALT00000031085-1	11.7743	lnc-RD3L-2	0
anr-HTR4-1	11.769	anr-SLC45A4-1	3.78766
lnc-EYA4-1	11.7553	lnc-PCDH10-14	3.68216
lnc-PCDH10-17	11.7551	lnc-ENSGALT00000030382-1	3.56158
lnc-MYOM2-5	11.7542	lnc-ST3GAL5-4	3.80039
lnc-MCTP1-7	11.7533	lnc-MEX3A-1	3.98062
lnc-FOXL2-1	11.7433	lnc-RNF144A-1	0
lnc-DNAJB6-4	11.7403	lnc-SEMA6A-1	2.97843
lnc-MCTP1-2	11.7253	anr-HTR1D-1	2.36167
lnc-IPMK-1	11.7236	lnc-lasp-2-2	3.24726
lnc-CTIF-1	11.7222	lnc-CASD1-1	1.48849
lnc-HTR3A-1	11.7211	lnc-ESRP1-1	3.41566
lnc-NR5A2-1	11.7201	lnc-ADAMTS18-1	0
anr-EBF2-1	11.7009	lnc-SIAT7E-1	2.51654
lnc-VGLL2-1	11.6978	lnc-CHRNA6-2	3.01565
lnc-TTC17-3	11.697	lnc-TMEM64-1	3.19968
lnc-SALL1-20	11.6966	lnc-DRC3-1	3.26111
lnc-HTR7-1	11.693	lnc-SKI-1	3.23594
lnc-EPHA3-1	11.6923	lnc-KCNE2-2	2.84852
lnc-NR3C2-3	11.6917	lnc-ZNHIT6-1	3.4998
lnc-ENSGALT00000021084-5	11.6882	lnc-YIPF1-1	3.91301
lnc-TPCN2-1	11.6792	anr-RB1-1	3.41612
lnc-REPS2-2	11.6786	lnc-ERBB2IP-2	2.25943
lnc-SMARCD2-2	11.6783	lnc-APBB3-1	1.56342
lnc-HNF4alpha-1	11.6734	lnc-ENSGALT00000045024-1	0
lnc-TLR3-2	11.6667	lnc-HERC4-4	0
lnc-SIK1-4	11.6659	lnc-SLC40A1-2	2.88392
lnc-ENSGALT00000038667-3	11.6617	lnc-IRX6-1	2.93993
lnc-THBS1-4	11.6591	lnc-GLI3-2	2.53041
lnc-HTR1B-2	11.6504
lnc-SLC35B3-4	11.646
lnc-ANKRD50-6	11.6434
lnc-HPGD-2	11.6395
lnc-ENSGALT00000023972-1	11.639
lnc-SALL1-24	11.6378
lnc-DLK1-2	11.6362
lnc-ENSGALT00000021084-4	11.6339
lnc-MMP13-1	11.6339
anr-SUSD3-1	11.6311
lnc-ENSGALT00000019836-1	11.6285
lnc-BET1-1	11.6267
lnc-NEDD1-2	11.626
lnc-KLHL28-1	11.6203
lnc-SETD4-1	11.6143
lnc-FTO-3	11.6091
lnc-NRG1-1	11.6037
lnc-CCDC66-1	11.6002
lnc-MRPL39-1	11.599
lnc-SLITRK4-6	11.5988
lnc-TENM3-6	11.5965
lnc-MSRB3-1	11.5904
lnc-MPP2-2	11.5894
lnc-SS5R-1	11.5838
lnc-GJA1-3	11.583
lnc-CNBP-2	11.5814
lnc-MANEA-6	11.5797
lnc-IFNGR1-3	11.577
lnc-KIF20B-2	11.577
lnc-COL5A1-1	11.5767
lnc-GALNT18-4	11.5748
lnc-EGFLAM-3	11.5735
anr-EFHC2-1	11.5702
lnc-Epm2a-2	11.5677
lnc-ARC-1	11.5674
anr-ENSGALT00000044161-1	11.5634
lnc-DOK2-1	11.5621
lnc-CALB1-1	11.5607
lnc-ENSGALT00000035424-7	11.557
lnc-FAM107B-1	11.5563
lnc-SULT1E1-1	11.5527
lnc-ACTL9-1	11.5452
lnc-JARID2-2	11.5441
lnc-ENSGALT00000015470-1	11.5432
lnc-ADGRB3-12	11.5391
lnc-ENSGALT00000026337-1	11.5369
lnc-HERC4-3	11.5339
lnc-RAB9B-1	11.5304
lnc-TTC17-1	11.5284
lnc-BTG1-5	11.5279
lnc-ENSGALT00000033297-1	11.5196
lnc-ENSGALT00000045585-2	11.5164
lnc-ZBTB7C-1	11.5114
anr-BEGAIN-2	11.5101
lnc-CALCRL-3	11.5096
lnc-BNIP2-1	11.5076
lnc-GPM6A-1	11.4984
lnc-SLC7A10-3	11.4974
lnc-HTR1B-3	11.4969
lnc-SK2-2	11.4944
lnc-SGK1-1	11.4915
lnc-ENSGALT00000034387-1	11.4821
lnc-PLEKHG7-4	11.4785
lnc-ADAMTS18-7	11.4775
lnc-FAM110D-2	11.4727
lnc-ENSGALT00000034240-7	11.4689
lnc-NSUN3-8	11.4671
anr-TMIE-1	11.4646
lnc-RGS4-1	11.4592
lnc-PRR5L-1	11.4506
lnc-ENSGALT00000018138-1	11.441
anr-ENSGALT00000029170-1	11.4396
lnc-ENSGALT00000030743-6	11.4389
lnc-GPR78-3	11.437
lnc-ZEB2-11	11.4363
lnc-FHOD3-11	11.435
lnc-ENSGALT00000008807-1	11.4337
lnc-SLC38A2-4	11.4326
anr-ENSGALT00000018675-1	11.4286
lnc-TBL1X-2	11.4278
lnc-RFTN2-1	11.4258
lnc-ENSGALT00000012704-1	11.4249
lnc-GPR132-1	11.4216
lnc-MAT2B-19	11.4215
lnc-LICOS-3	11.4203
anr-ENSGALT00000021584-1	11.416
lnc-SLITRK1-4	11.4158
lnc-EHBP1-1	11.4127
lnc-PPM1K-5	11.404
lnc-TLR4-2	11.4038
lnc-SALL1-2	11.3998
lnc-SLC4A7-1	11.3993
lnc-FOXG1-10	11.3904
lnc-ENSGALT00000016444-1	11.3888
lnc-ECI2-1	11.379
lnc-MMS22L-3	11.3788
lnc-HACE1-14	11.3783
lnc-ENSGALT00000045977-2	11.371
lnc-ENSGALT00000022773-2	11.3668
lnc-SALL1-8	11.3666
lnc-ENSGALT00000029170-3	11.3642
lnc-TMEM114-4	11.3616
lnc-CDH12-8	11.3564
lnc-ENSGALT00000026073-11	11.3511
lnc-SLITRK1-5	11.3506
anr-WDR24-1	11.3459
lnc-BEGAIN-3	11.3442
lnc-CD109-6	11.343
lnc-SEC61G-3	11.3378
lnc-ENSGALT00000021075-9	11.3354
lnc-ALG6-1	11.3304
lnc-ENSGALT00000022354-1	11.3302
lnc-KCNT2-6	11.3204
lnc-MAN2A1-1	11.3163
lnc-USP25-1	11.3154
lnc-ATP1A1-2	11.3153
lnc-POLG-1	11.3132
lnc-COL12A1-5	11.3125
lnc-RBM38-1	11.3013
lnc-SLC10A2-1	11.3004
lnc-TRPM6-1	11.2997
lnc-PCDH18-4	11.2982
lnc-GRHL2-1	11.2934
lnc-MCTP2-1	11.2905
lnc-IMPAD1-2	11.2826
anr-SYT1-1	11.2735
lnc-GRIK2-2	11.2628
lnc-SIAH3-1	11.2596
lnc-GPAM-3	11.256
lnc-EDA2R-1	11.2547
anr-SCN3A-9	11.2515
lnc-NKAIN3-3	11.2504
lnc-ENSGALT00000032955-1	11.25
lnc-HACE1-4	11.2482
lnc-ENSGALT00000014387-2	11.2388
lnc-UBP1-1	11.2371
lnc-SDC3-1	11.2322
anr-MYPN-2	11.2313
lnc-FTO-9	11.227
lnc-SALL1-12	11.2268
lnc-ZNF608-1	11.2199
lnc-IGF-I-2	11.2115
lnc-INSC-5	11.2077
lnc-CYLD-5	11.2017
lnc-PCDH10-5	11.1989
lnc-RERG-1	11.1962
lnc-MAD2L1-12	11.1917
lnc-DNAH5-1	11.1811
lnc-ARNT2-4	11.1787
lnc-BMP7-5	11.1775
lnc-ENSGALT00000045570-4	11.1702
lnc-BPGM-2	11.1677
lnc-SLC35F3-1	11.1569
lnc-CACNA1H-3	11.1566
lnc-CAV2-1	11.1511
lnc-KCNH5-1	11.1504
anr-SAG-1	11.1408
anr-KBTBD12-2	11.1399
lnc-PERP-1	11.1334
lnc-MTMR8-1	11.1333
lnc-7.-2	11.1318
lnc-HERPUD2-1	11.1318
lnc-WDR75-2	11.1277
lnc-ZCCHC2-1	11.1243
lnc-ARHGEF7-9	11.1194
lnc-HAAO-7	11.1164
lnc-ENSGALT00000021075-8	11.1122
lnc-IRX4-2	11.1092
lnc-ENSGALT00000020814-2	11.104
lnc-MGAT4C-1	11.101
lnc-ADRA2C-1	11.0987
lnc-SULT1E1-5	11.0934
lnc-ENSGALT00000027374-8	11.0932
lnc-GUCA1C-2	11.0928
lnc-gadd45-2	11.092
lnc-SALL1-11	11.0902
lnc-ENSGALT00000033697-1	11.0882
lnc-KEL-1	11.0876
lnc-GLRX5-3	11.0861
anr-ADAMTS18-1	11.0861
lnc-TSPAN8-1	11.083
lnc-PIGN-2	11.076
lnc-EIF4G2-4	11.0738
lnc-USP47-3	11.0736
lnc-BAFF-7	11.0644
anr-CFI-1	11.0595
lnc-HNRNPA3-2	11.0594
lnc-HDAC4-2	11.0515
anr-GRIK2-1	11.0494
lnc-WNT7A-4	11.0417
lnc-NDRG1-1	11.0384
lnc-ENSGALT00000032365-5	11.0324
lnc-CTIF-2	11.0268
lnc-DLX6-1	11.0149
lnc-GJA1-4	11.0138
lnc-HACE1-13	11.0013
lnc-TMEM108-1	10.9993
lnc-KCNV1-1	10.9843
anr-SLC4A10-1	10.984
lnc-KIAA1456-1	10.9839
lnc-RNPC3-3	10.9823
lnc-RIMS1-1	10.982
lnc-MRPS9-5	10.9793
anr-CACNA1E-1	10.9741
lnc-CD82-2	10.9651
lnc-MTTP-1	10.9635
lnc-SLC39A10-1	10.9494
lnc-NIM1-1	10.9485
lnc-PTPRS-1	10.9469
lnc-AIM1-1	10.944
anr-PAN3-1	10.941
lnc-CCDC50-2	10.938
lnc-KLHL2-1	10.9377
lnc-CHSY3-1	10.9302
lnc-ADGRB3-9	10.9296
lnc-C1H21ORF91-1	10.9237
lnc-KIF5B-1	10.9203
lnc-ENSGALT00000036521-1	10.9131
lnc-C1H12ORF4-1	10.9124
lnc-LRRTM4-2	10.9123
lnc-RBP2-1	10.9087
lnc-ENSGALT00000029170-1	10.8992
lnc-FAM84B-3	10.8985
lnc-HDAC2-5	10.8965
lnc-CRIM1-12	10.8859
lnc-MC2R-1	10.8855
lnc-PLOD2-17	10.8821
lnc-SULT6B1-2	10.8802
lnc-SNCA-1	10.8793
lnc-ADAMTS18-2	10.8787
lnc-KLF6-1	10.869
lnc-DCN-1	10.8686
anr-SRRM3-1	10.8684
lnc-CDCA7-2	10.8675
lnc-FBXO15-4	10.865
lnc-ENSGALT00000044508-1	10.8648
lnc-E2F7-1	10.8624
lnc-ENSGALT00000024084-1	10.86
lnc-GLI2-5	10.8587
lnc-GRM1-1	10.8562
lnc-NLGN1-4	10.8506
lnc-BEND5-3	10.8505
lnc-ENSGALT00000042731-1	10.8497
lnc-FTO-12	10.8424
lnc-SOX2-2	10.8377
lnc-PLOD2-16	10.8355
lnc-CLSTN2-2	10.8339
lnc-C3orf58-9	10.8316
lnc-TOP1-4	10.8233
lnc-PSEN1-2	10.8232
lnc-RAB11FIP2-1	10.8159
lnc-CSMD1-2	10.8131
lnc-AGR2-1	10.8129
lnc-ENSGALT00000033297-2	10.8108
lnc-TFAP2C-1	10.8054
lnc-PHKB-1	10.805
lnc-OLFM4-2	10.8045
anr-C3orf67-9	10.8044
lnc-GPD2-2	10.802
lnc-USP47-1	10.7979
lnc-PRMT8-3	10.7964
lnc-TSPAN8-2	10.7929
anr-AGBL3-1	10.7887
lnc-SLITRK4-10	10.7844
lnc-Wnt3a-1	10.7788
lnc-PCDH10-13	10.7786
lnc-BEGAIN-1	10.7779
lnc-ENSGALT00000021075-6	10.7744
anr-SLITRK3-1	10.7664
lnc-DCDC2-1	10.7664
lnc-C3orf58-10	10.7623
lnc-CRIM1-7	10.7612
anr-RORB-1	10.7609
lnc-SI-5	10.7602
lnc-ENSGALT00000016140-2	10.7553
lnc-AEN-1	10.7536
lnc-OFCC1-2	10.747
lnc-ENSGALT00000037546-14	10.7405
lnc-ZDHHC18-1	10.7376
lnc-CRIM1-3	10.7323
lnc-TOP1-2	10.7248
lnc-BRF1-2	10.7226
lnc-RYR2-3	10.7185
lnc-ADAMTS18-8	10.7179
lnc-HERC4-1	10.7161
lnc-ENSGALT00000001342-2	10.7151
lnc-DPYS-1	10.715
lnc-CDCA7-1	10.712
[truncated: 3,192 more rows]
