# Supplementary material for: Non-Coding Transcriptome Maps across Twenty Tissues of the Korean Black Chicken, Yeonsan Ogye
Source: Int J Mol Sci. 2018 Aug 10;19(8):2359. doi: 10.3390/ijms19082359 (PMC6121550; doi:10.3390/ijms19082359)
Supplement: Supplementary file 1 [file ijms-19-02359-s001.zip › Supplementary files/Supplementary table S2.xlsx]

## Sheet: Sheet1
Supplementary Table 2. lncRNA list corresponding to each 15 clusters.
Cluster	Gene IDs
Brain	lnc-TENM4-1,lnc-LRRTM1-1,lnc-ENSGALT00000037119-1,lnc-ELAVL4-1,lnc-FLRT2-13,lnc-ENSGALT00000026134-1,lnc-COMMD8-1,lnc-SLC2A9-1,lnc-ENSGALT00000019586-1,lnc-LCORL-1,lnc-KCNA1-1,lnc-STAM2-1,lnc-CD226-1,lnc-DHRSX-1,lnc-C18orf21-1,lnc-DSCAM-1,lnc-ENSGALT00000008807-1,lnc-LINGO2-1,lnc-LRRC4C-1,lnc-NTM-1,lnc-FANCL-1,lnc-ENSGALT00000027374-1,lnc-ENSGALT00000022354-1,lnc-HTR1B-2,lnc-TAB3-1,lnc-ENSGALT000…
Kidney	lnc-ENSGALT00000033808-1,lnc-C3orf67-1,lnc-ZMYND11-1,lnc-ENSGALT00000035424-2,lnc-VEZT-1,anr-GRID2-1,lnc-TINAG-1,lnc-TBL1XR1-1,lnc-PCDH12-1,lnc-ATP10B-1,anr-SLC4A4-1,lnc-AP1AR-2,lnc-FIGN-1,lnc-FOXP1-1,lnc-TRIB2-1,lnc-SALL1-1,lnc-OFCC1-1,lnc-GRAP-1,lnc-SPR-1,lnc-ENSGALT00000038815-1,anr-NPNT-1,lnc-BMF-4,anr-ENSGALT00000018976-1,lnc-SGCZ-1,lnc-RNF144B-1,lnc-NRXN3-1,lnc-CBLN4-1,lnc-C5H15ORF29-1,lnc-…
Eye	lnc-KCNT2-2,lnc-COBL-1,lnc-ZC3H15-1,anr-TMIE-1,lnc-ZIC3-1,lnc-STIM2-1,lnc-MPP6-1,lnc-ENSGALT00000045785-1,lnc-ZC3H15-2,lnc-DSEL-1,lnc-SYT8-1,lnc-STIM2-2,lnc-ATP1B3-1,anr-ZIC4-1,lnc-EPHA8-1,lnc-Lrrn1-1,lnc-FSTL5-1,lnc-STIM2-4,lnc-TSC22D2-1,lnc-ZC3H15-3,lnc-FOXC2-1,lnc-NTRK3-1,lnc-MPP6-2,lnc-HACE1-2,lnc-ENSGALT00000034240-3,lnc-VAV3-1,lnc-COBL-2,anr-ENSGALT00000034591-1,anr-SYT1-1,lnc-SOX10-1,lnc-E…
Pancreas	lnc-LRRC3B-1,lnc-BRINP3-1,lnc-SEC61G-1,lnc-KLHL4-1,lnc-7.-7,lnc-CORO2B-1,lnc-ENSGALT00000032501-1,anr-CSMD2-1,lnc-ENSGALT00000010631-1,lnc-PTPRD-5,lnc-VSTM2A-2,lnc-ENSGALT00000009083-1,lnc-ENSGALT00000043023-1,lnc-NR3C2-2,lnc-FAT3-2,lnc-INSIG1-1,lnc-C5H15ORF29-3,lnc-ARX-1,lnc-DYDC1-1,lnc-GMDS-6,lnc-ENSGALT00000012743-1,lnc-IPMK-1,lnc-TRIB1-2,lnc-IP6K3-1,anr-UNC13A-1,lnc-FUT8-2,lnc-AJAP1-2,lnc-PPM…
Uterus	lnc-ENSGALT00000013619-2,lnc-ENSGALT00000023885-1,lnc-ITGA4-1,anr-CD200R1L-1,lnc-RRAGD-1,lnc-TTC39A-1,lnc-UBE2E3-1,lnc-CHD9-9,lnc-UBE2E3-2,lnc-MYNN-2,lnc-AKR1D1-3,lnc-ENSGALT00000034299-2,lnc-BCAT1-1,lnc-CDK1-2,anr-LMF1-1,lnc-ANO6-2,lnc-ZNF770-4,lnc-ENSGALT00000045013-1,lnc-MOCOS-2,lnc-CACNA2D3-1,lnc-PID1-1,lnc-KCNH5-1,lnc-GALNT9-1,lnc-RRP15-1,lnc-ENSGALT00000013068-1,lnc-PID1-2,lnc-CACNA2D3-4,ln…
Mature egg	lnc-PCYT1B-1,lnc-SLC9A3-1,lnc-CRIM1-1,lnc-FHOD3-1,lnc-SLITRK2-1,lnc-SPRY2-2,lnc-GLI2-1,lnc-ENSGALT00000034299-1,lnc-CRIM1-3,lnc-GJA1-4,lnc-PLA2G4A-1,lnc-N6AMT1-1,lnc-EPHA7-1,lnc-ACO1-1,lnc-FOXL2-1,lnc-7.-2,lnc-ERG-1,lnc-CDH5-3,lnc-ADAMTS3-1,lnc-TRIM2-1,lnc-LLPH-1,lnc-EFEMP1-1,lnc-SEL1L-3,lnc-RAPGEF5-1,lnc-TEAD1-1,lnc-MRPS6-1,lnc-LLPH-2,lnc-SEL1L-4,lnc-AKAP9-1,lnc-ENSGALT00000000407-1,lnc-H2AFY2-2…
Immature egg	lnc-COLEC11-1,lnc-CHFR-1,lnc-ZEB2-1,lnc-CRIM1-2,lnc-CCSER2-1,lnc-CCSER2-2,lnc-PVRL3-1,lnc-SRFBP1-1,lnc-ITGA8-1,lnc-VRK1-1,lnc-VRK1-2,lnc-GMDS-2,lnc-ENSGALT00000022114-1,lnc-NCAM2-1,lnc-TRAF3IP2-1,anr-STK32A-1,lnc-BET1-1,lnc-KCNT2-4,lnc-LGSN-1,lnc-NMNAT3-1,lnc-UBE2E1-1,lnc-ENSGALT00000003019-1,lnc-WBSCR16-1,lnc-ALG13-1,lnc-IFT22-1,anr-SALL4-1,lnc-ANKH-1,lnc-RBP2-1,lnc-AGA-1,lnc-G2E3-1,lnc-TRHR-1,l…
Breast	anr-MYPN-1,lnc-MEF2D-1,lnc-NFATC1-1,lnc-GRIK2-1,lnc-GYPC-5,lnc-RPLP1-1,anr-COX10-1,anr-VTG2-2,lnc-SLCO3A1-1,lnc-C1H12ORF4-1,anr-GALNT18-1,lnc-STAU2-1,lnc-KIAA1143-1,lnc-CHD-Z-1,lnc-WAPAL-1,lnc-BTBD3-1,lnc-CHST15-1,lnc-HS2ST1-1,lnc-ELF2-1,lnc-GPD2-1,anr-TXLNB-1,lnc-USP47-1,lnc-BPGM-1,lnc-DNAJC11-1,lnc-ENSGALT00000034695-1,lnc-DLK1-2,lnc-GALNT18-1,lnc-GPD2-2,lnc-THNSL1-1,anr-CUEDC2-1,lnc-PPP3R1-1,l…
Heart	lnc-MTR-1,lnc-ENSGALT00000015607-1,lnc-CDH12-1,lnc-CDH8-1,lnc-HPGD-1,lnc-DHX15-1,lnc-KLHL32-1,anr-PRKAA2-1,lnc-TMTC3-1,lnc-AGBL1-1,lnc-MRPL39-1,lnc-ENSGALT00000046223-1,lnc-VPS13D-1,lnc-OTUD4-1,lnc-MYOM2-5,anr-NCX1-1,lnc-SCRG1-1,lnc-ENSGALT00000041045-2,lnc-KLHL32-2,lnc-7.-5,lnc-GJD2-1,lnc-PPARGC1A-1,lnc-ACTL6A-1,lnc-LPHN2-1,lnc-CRLF1-1,lnc-PLPP4-2,lnc-TMEFF2-2,lnc-ADPGK-1,lnc-FGF20-2,lnc-PPP1R42…
Liver	lnc-KYNU-1,anr-MAPK12-1,lnc-APOB-1,lnc-C8orf22-1,lnc-TM9SF2-1,anr-ADAMTS18-1,anr-ENSGALT00000014467-1,lnc-LDHA-1,lnc-PCDH10-1,lnc-ENSGALT00000040840-1,anr-APOV1-1,lnc-ENSGALT00000044327-1,lnc-ENSGALT00000005772-1,lnc-SLC7A10-3,lnc-CL2-1,lnc-ECI2-1,lnc-ONECUT2-1,anr-TTR-1,lnc-ENSGALT00000017904-1,lnc-SALL1-4,lnc-NPTX2-1,lnc-HGF/SF-1,lnc-ALDOB-1,lnc-BTBD2-1,lnc-FERMT1-2,lnc-CHD2-1,anr-PRPF4B-1,lnc-…
Lung	lnc-ITM2B-1,lnc-FAM84B-1,lnc-COBL-5,lnc-TRPM6-1,lnc-BMP2-5,lnc-IRF-4-1,lnc-SENP5-2,lnc-PLOD2-9,lnc-MAP3K1-2,lnc-MBIP-1,lnc-SI-10,lnc-LYN-1,lnc-FARS2-1,lnc-SPATA18-2,lnc-NMBR-3,lnc-CAPSL-1,lnc-BNIP2-7,lnc-HDC-1,anr-ADAMTS18-4,lnc-NUP35-2,lnc-SH3YL1-1,lnc-CHRNA6-1,lnc-TRIM2-4,lnc-ZC3H11A-1,lnc-SLC2A2-1,lnc-ENSGALT00000046026-1,lnc-ENSGALT00000019248-1,lnc-TRIB2-2,anr-PDZD2-1,lnc-TC2N-1,lnc-FRZB-2,l…
Gall bladder	lnc-NSUN3-1,lnc-FLRT2-1,lnc-GPR26-1,lnc-DIAPH1-1,lnc-ENSGALT00000018138-1,lnc-MANEA-1,lnc-GNAT3-1,lnc-LAMA4-1,lnc-ENSGALT00000035424-3,lnc-[2Fe-2S]-1,lnc-LAMA4-2,lnc-EHBP1-1,lnc-ENSGALT00000024430-1,lnc-FHOD3-2,lnc-SOX6-1,lnc-cdermo-1-1,lnc-ip3ka-1,lnc-ENSGALT00000041045-1,lnc-CDC73-5,lnc-RAPGEF2-1,lnc-SLC38A11-1,lnc-NSUN3-3,lnc-LTBP1-1,lnc-ENSGALT00000041024-1,lnc-CALCRL-2,lnc-ENSGALT00000004683…
Black tissues	anr-SLC30A1-1,lnc-BERT-1,lnc-ZNF804B-1,lnc-NEUROD6-1,lnc-ZEB2-3,lnc-EP4-1,lnc-CTGF-2,lnc-NSUN3-2,lnc-CEBPB-1,lnc-CRY1-1,lnc-FAM174B-1,lnc-HAAO-1,lnc-ENSGALT00000024584-1,lnc-CTGF-3,lnc-RSPO1-1,anr-PID1-1,lnc-FTO-1,lnc-OSBPL9-2,lnc-ENSGALT00000043816-1,lnc-HAAO-4,lnc-ACVR2B-1,lnc-SHOX-1,lnc-SLC35B3-1,lnc-RIMS1-1,lnc-CA2-1,lnc-MTHFD2L-1,lnc-PHF21B-1,lnc-ENSGALT00000014387-1,lnc-HNF4beta-1,lnc-KIAA1…
Gizzard	lnc-ZNF770-1,lnc-ST3GAL5-2,lnc-MSX2-1,lnc-GPR26-4,lnc-CAMK1G-1,lnc-ER81-1,lnc-THADA-1,lnc-GYPC-2,lnc-PTPDC1-1,lnc-BIN1-2,lnc-ENSGALT00000035415-1,lnc-MYNN-1,lnc-MED12-1,lnc-PEX26-1,lnc-WDR61-1,lnc-PDGFD-1,anr-MRPL42-1,lnc-DIAPH1-6,lnc-HOXB1-2,lnc-CAMK1G-2,lnc-PDE4D-2,lnc-GYPC-4,lnc-PLXNC1-1,lnc-TCAIM-3,lnc-GYPC-3,lnc-MGAT5-2,lnc-ENSGALT00000014994-1,lnc-GYPC-1,anr-TCTN3-1,lnc-UNC93A-1,lnc-JAKMIP2…
Bone marrow	lnc-CDH5-1,lnc-NDST4-4,anr-SAMD7-1,lnc-PUS7-1,lnc-ENSGALT00000033255-1,lnc-ATP6AP2-1,lnc-ENSGALT00000036526-1,lnc-GINS2-1,lnc-TMEM47-1,lnc-Fgf9-1,lnc-ABCB10-1,lnc-JADE1-1,lnc-SUDS3-1,anr-STRIP2-1,anr-ENSGALT00000031042-1,lnc-BCAS1-1,anr-TEKT1-1,lnc-GPR132-1,lnc-CRYBA4-1,lnc-UNCX-1,lnc-PSMD7-2,lnc-MIPOL1-1,lnc-PAPPA-1,lnc-EPB41-1,lnc-STIM2-6,lnc-RBM24-2,lnc-ENSGALT00000019735-1,lnc-TMEM245-1,lnc-R…
Spleen	lnc-RASA3-1,lnc-HOXB1-1,lnc-ENSGALT00000011083-1,lnc-PITPNC1-1,lnc-SYT14-1,lnc-ARHGAP11A-1,lnc-ENSGALT00000026135-1,lnc-ENSGALT00000004952-1,lnc-KHDRBS3-1,lnc-T-1,lnc-ENSGALT00000035400-1,lnc-EIF3M-1,lnc-ENSGALT00000039842-1,lnc-ARHGEF7-1,lnc-DCT-1,lnc-TES-2,lnc-SEPT9-1,lnc-LRRTM4-1,lnc-ENSGALT00000040932-1,lnc-CRLF2-1,lnc-ADMP-1,lnc-SPIC-1,lnc-BCHE-1,lnc-FASLG-1,lnc-VSIG4-1,lnc-RHOH-1,lnc-ENSGAL…
