# Supplementary material for: Non-Coding Transcriptome Maps across Twenty Tissues of the Korean Black Chicken, Yeonsan Ogye
Source: Int J Mol Sci. 2018 Aug 10;19(8):2359. doi: 10.3390/ijms19082359 (PMC6121550; doi:10.3390/ijms19082359)
Supplement: Supplementary file 1 [file ijms-19-02359-s001.zip › Supplementary files/Supplementary table S3.xlsx]

## Sheet: Sheet1
Supplementary Table 3. Enriched biological process GO terms and Kegg pathway of each cluster
Clusters	Resource	Description	FDR
Brain	GO-terms	GO:0006811~ion transport	1.77636e-13
		GO:0006812~cation transport	2.61154e-05
		GO:0048666~neuron development	0.000208477
		GO:0030001~metal ion transport	0.000269337
		GO:0030182~neuron differentiation	0.000435781
		GO:0015672~monovalent inorganic cation transport	0.000642004
		GO:0006813~potassium ion transport	0.00305056
		GO:0031175~neuron projection development	0.0049576
		GO:0045664~regulation of neuron differentiation	0.0298155
	KEGG-pathway	gga04080:Neuroactive ligand-receptor interaction	2.18714e-12
		gga04020:Calcium signaling pathway	3.53284e-06
		gga04540:Gap junction	0.0107929
		gga04114:Oocyte meiosis	0.0338188
Kidney	GO-terms	GO:0055114~oxidation reduction	1.35254e-05
		GO:0055085~transmembrane transport	0.000156946
		GO:0006814~sodium ion transport	0.0251187
Eye	GO-terms	GO:0050953~sensory perception of light stimulus	2.37388e-18
		GO:0007601~visual perception	2.37388e-18
		GO:0007600~sensory perception	1.66533e-13
		GO:0050890~cognition	6.93778e-11
		GO:0050877~neurological system process	5.47129e-10
		GO:0001654~eye development	2.95608e-09
		GO:0043010~camera-type eye development	3.53605e-09
		GO:0009583~detection of light stimulus	1.39842e-06
		GO:0007423~sensory organ development	2.23305e-06
		GO:0009582~detection of abiotic stimulus	3.07911e-05
		GO:0009581~detection of external stimulus	4.62721e-05
		GO:0007602~phototransduction	0.000203289
		GO:0051606~detection of stimulus	0.000358995
		GO:0006811~ion transport	0.00537699
		GO:0009416~response to light stimulus	0.0215449
Mature egg	GO-terms	GO:0022610~biological adhesion	8.90264e-07
		GO:0007155~cell adhesion	8.90264e-07
		GO:0030198~extracellular matrix organization	4.30913e-05
		GO:0043062~extracellular structure organization	0.00129177
	KEGG-pathway	gga04510:Focal adhesion	0.000144103
		gga04512:ECM-receptor interaction	0.000366944
Immature egg	GO-terms	GO:0022403~cell cycle phase	1.72169e-05
		GO:0000279~M phase	2.7143e-05
		GO:0022402~cell cycle process	4.67248e-05
		GO:0007049~cell cycle	5.41472e-05
		GO:0006259~DNA metabolic process	0.00241285
		GO:0000278~mitotic cell cycle	0.0192028
		GO:0000087~M phase of mitotic cell cycle	0.0322732
		GO:0006260~DNA replication	0.04405
	KEGG-pathway	gga04110:Cell cycle	6.13329e-05
		gga03040:Spliceosome	0.00834898
Breast	GO-terms	GO:0030163~protein catabolic process	8.24885e-09
		GO:0043632~modification-dependent macromolecule catabolic process	1.52087e-07
		GO:0019941~modification-dependent protein catabolic process	1.52087e-07
		GO:0051603~proteolysis involved in cellular protein catabolic process	4.39122e-07
		GO:0044257~cellular protein catabolic process	6.3431e-07
		GO:0006511~ubiquitin-dependent protein catabolic process	1.29502e-06
		GO:0009057~macromolecule catabolic process	6.6675e-06
		GO:0044265~cellular macromolecule catabolic process	9.2445e-05
		GO:0006006~glucose metabolic process	0.0220836
	KEGG-pathway	gga03050:Proteasome	4.53878e-07
Heart	GO-terms	GO:0006091~generation of precursor metabolites and energy	4.08218e-10
		GO:0045333~cellular respiration	2.00916e-07
		GO:0051186~cofactor metabolic process	1.36482e-06
		GO:0015980~energy derivation by oxidation of organic compounds	1.41906e-06
		GO:0022900~electron transport chain	5.08935e-06
		GO:0006732~coenzyme metabolic process	6.6656e-06
		GO:0055114~oxidation reduction	5.75442e-05
		GO:0009109~coenzyme catabolic process	0.00274343
		GO:0051187~cofactor catabolic process	0.0104768
		GO:0022904~respiratory electron transport chain	0.0218312
		GO:0006099~tricarboxylic acid cycle	0.0252432
		GO:0046356~acetyl-CoA catabolic process	0.0252432
		GO:0006084~acetyl-CoA metabolic process	0.0252432
		GO:0006119~oxidative phosphorylation	0.0281283
	KEGG-pathway	gga00190:Oxidative phosphorylation	6.5775e-28
		gga00020:Citrate cycle (TCA cycle)	5.0987e-08
		gga00280:Valine, leucine and isoleucine degradation	4.72654e-06
		gga04260:Cardiac muscle contraction	0.00013644
Black tissues	GO-terms	GO:0048736~appendage development	0.000289333
		GO:0060173~limb development	0.000289333
		GO:0035108~limb morphogenesis	0.00136606
		GO:0035107~appendage morphogenesis	0.00136606
		GO:0035113~embryonic appendage morphogenesis	0.00187224
		GO:0030326~embryonic limb morphogenesis	0.00187224
		GO:0042127~regulation of cell proliferation	0.00660001
Bone marrow	GO-terms	GO:0000279~M phase	2.61718e-07
		GO:0006260~DNA replication	7.65429e-07
		GO:0051276~chromosome organization	2.29503e-06
		GO:0022403~cell cycle phase	6.69802e-06
		GO:0007049~cell cycle	2.99461e-05
		GO:0000087~M phase of mitotic cell cycle	3.30842e-05
		GO:0006259~DNA metabolic process	7.48258e-05
		GO:0022402~cell cycle process	8.65792e-05
		GO:0000280~nuclear division	0.000164316
		GO:0007067~mitosis	0.000164316
		GO:0030261~chromosome condensation	0.000181227
		GO:0000278~mitotic cell cycle	0.000186012
		GO:0006323~DNA packaging	0.000324167
		GO:0048285~organelle fission	0.000447181
		GO:0007059~chromosome segregation	0.016839
	KEGG-pathway	gga04110:Cell cycle	7.24752e-05
		gga03030:DNA replication	0.000143667
Spleen	GO-terms	GO:0045321~leukocyte activation	2.37588e-12
		GO:0001775~cell activation	9.50351e-12
		GO:0046649~lymphocyte activation	1.20648e-10
		GO:0050867~positive regulation of cell activation	3.09152e-09
		GO:0002684~positive regulation of immune system process	3.41215e-09
		GO:0050865~regulation of cell activation	1.57691e-08
		GO:0050870~positive regulation of T cell activation	3.93382e-08
		GO:0050863~regulation of T cell activation	4.28792e-08
		GO:0051251~positive regulation of lymphocyte activation	1.00223e-07
		GO:0051249~regulation of lymphocyte activation	1.46184e-07
		GO:0002520~immune system development	1.72827e-07
		GO:0002696~positive regulation of leukocyte activation	2.38927e-07
		GO:0048534~hemopoietic or lymphoid organ development	3.85298e-07
		GO:0002694~regulation of leukocyte activation	4.47514e-07
		GO:0002521~leukocyte differentiation	4.71117e-07
		GO:0030098~lymphocyte differentiation	7.90239e-07
		GO:0030097~hemopoiesis	1.53168e-06
		GO:0042110~T cell activation	1.64905e-06
		GO:0030217~T cell differentiation	1.14949e-05
		GO:0045058~T cell selection	0.000559424
		GO:0006955~immune response	0.000666997
		GO:0046635~positive regulation of alpha-beta T cell activation	0.00116277
		GO:0042108~positive regulation of cytokine biosynthetic process	0.00192895
		GO:0001817~regulation of cytokine production	0.00346304
		GO:0046634~regulation of alpha-beta T cell activation	0.00684434
		GO:0042102~positive regulation of T cell proliferation	0.00719541
		GO:0046640~regulation of alpha-beta T cell proliferation	0.00767559
		GO:0046641~positive regulation of alpha-beta T cell proliferation	0.00767559
		GO:0006935~chemotaxis	0.0110572
		GO:0042330~taxis	0.0110572
		GO:0007242~intracellular signaling cascade	0.0119562
		GO:0042129~regulation of T cell proliferation	0.015218
		GO:0045580~regulation of T cell differentiation	0.0175248
		GO:0045061~thymic T cell selection	0.0196679
		GO:0050778~positive regulation of immune response	0.0199196
		GO:0050671~positive regulation of lymphocyte proliferation	0.0214608
		GO:0032946~positive regulation of mononuclear cell proliferation	0.0214608
		GO:0070665~positive regulation of leukocyte proliferation	0.0214608
	KEGG-pathway	gga04060:Cytokine-cytokine receptor interaction	1.71085e-10
		gga04672:Intestinal immune network for IgA production	4.62271e-07
		gga04650:Natural killer cell mediated cytotoxicity	0.000115718
		gga04620:Toll-like receptor signaling pathway	0.00116234
		gga04514:Cell adhesion molecules (CAMs)	0.00159294
