# Supplementary material for: Non-Coding Transcriptome Maps across Twenty Tissues of the Korean Black Chicken, Yeonsan Ogye
Source: Int J Mol Sci. 2018 Aug 10;19(8):2359. doi: 10.3390/ijms19082359 (PMC6121550; doi:10.3390/ijms19082359)
Supplement: Supplementary file 1 [file ijms-19-02359-s001.zip › Supplementary files/Supplementary table S4.xlsx]

## Sheet: Sheet1
Supplementary Table 4. lncRNA associated with enhancer and neighbor protein-coding gene list for each of head-to-tail, tail-to-tail, head-to-head.
Head-to-tail		Tail-to-tail		Head-to-head
lncRNA associated with enhancer	neighbor protein-coding gene	lncRNA associated with enhancer	neighbor protein-coding gene	lncRNA associated with enhancer	neighbor protein-coding gene
lnc-EYA2-1	ENSGALT00000007180	lnc-ENSGALT00000026134-1	ENSGALT00000026134	lnc-JUN-2	ENSGALT00000038039
lnc-FHOD3-1	ENSGALT00000037064	lnc-SORCS1-2	ENSGALT00000013796	lnc-SLC25A4-1	ENSGALT00000017270
lnc-akr-2	ENSGALT00000021346	lnc-ADTRP-1	ENSGALT00000044639	lnc-CLYBL-1	ENSGALT00000027264
lnc-ENSGALT00000029440-1	ENSGALT00000029440	lnc-ENSGALT00000026604-1	ENSGALT00000026604	lnc-MMP10-1	ENSGALT00000027766
lnc-NOVA1-1	ENSGALT00000045208	lnc-ENSGALT00000024084-1	ENSGALT00000024084	lnc-ZIC3-1	ENSGALT00000010497
lnc-NOVA1-1	ENSGALT00000045208	lnc-STYK1-1	ENSGALT00000023808	lnc-ESRRB-2	ENSGALT00000016888
lnc-NOVA1-1	ENSGALT00000045208	lnc-FMN2-2	ENSGALT00000017526	lnc-CAV2-1	ENSGALT00000015306
lnc-SH3BGR-1	ENSGALT00000003011	lnc-ENSGALT00000040840-1	ENSGALT00000040840	lnc-RAP2A-1	ENSGALT00000027292
lnc-KCNA1-1	ENSGALT00000027934	lnc-ENSGALT00000023885-1	ENSGALT00000023885	lnc-VASH1-1	ENSGALT00000016892
lnc-ENSGALT00000011947-1	ENSGALT00000011947	lnc-ENSGALT00000023885-1	ENSGALT00000023885	lnc-SLITRK3-2	ENSGALT00000028059
lnc-ENSGALT00000041402-3	ENSGALT00000041402	lnc-ENSGALT00000023885-1	ENSGALT00000023885	lnc-ZNRF2-2	ENSGALT00000043526
lnc-SLCO3A1-1	ENSGALT00000033975	lnc-ENSGALT00000004952-1	ENSGALT00000004952	lnc-FZD8-1	ENSGALT00000042880
lnc-TRPM6-1	ENSGALT00000024457	lnc-CRYBA1-1	ENSGALT00000006426	lnc-CYR61-2	ENSGALT00000014106
lnc-MPP6-1	ENSGALT00000017898	lnc-CIITA-1	ENSGALT00000011613	lnc-CYR61-2	ENSGALT00000014106
lnc-DPP10-2	ENSGALT00000019852	lnc-BMP7-1	ENSGALT00000012430	lnc-CYR61-2	ENSGALT00000014106
lnc-NLGN1-2	ENSGALT00000043327	lnc-ENSGALT00000017904-2	ENSGALT00000017904	lnc-CYR61-2	ENSGALT00000014106
lnc-ZIC3-1	ENSGALT00000010497	lnc-ENSGALT00000017904-2	ENSGALT00000017904	lnc-CYR61-2	ENSGALT00000014106
lnc-ZIC3-1	ENSGALT00000010497	lnc-ENSGALT00000017904-2	ENSGALT00000017904	lnc-ENSGALT00000032903-1	ENSGALT00000032903
lnc-VSTM2A-1	ENSGALT00000046240	lnc-ENSGALT00000017904-2	ENSGALT00000017904	lnc-JUN-1	ENSGALT00000038039
lnc-NMUR1-1	ENSGALT00000014965	lnc-ENSGALT00000017904-2	ENSGALT00000017904	lnc-ENSGALT00000021084-7	ENSGALT00000021084
lnc-KLHL13-1	ENSGALT00000009621	lnc-ENSGALT00000017904-2	ENSGALT00000017904	lnc-NR2F2-2	ENSGALT00000011332
lnc-ENSGALT00000015931-3	ENSGALT00000015931	lnc-ENSGALT00000017904-2	ENSGALT00000017904	lnc-GRM1-1	ENSGALT00000020095
lnc-FGF12-1	ENSGALT00000011686	lnc-ACTL9-1	ENSGALT00000002192	lnc-FOXG1-1	ENSGALT00000016016
lnc-TNC-1	ENSGALT00000011523	lnc-7.-2	ENSGALT00000015100	lnc-CAV2-2	ENSGALT00000015306
lnc-C20orf85-1	ENSGALT00000044572	lnc-RBM24-4	ENSGALT00000045706	lnc-HHIP-2	ENSGALT00000016175
lnc-ENSGALT00000038815-1	ENSGALT00000038815	lnc-CADPS2-1	ENSGALT00000014508	lnc-BEST3-1	ENSGALT00000016288
lnc-BFSP1-1	ENSGALT00000039401	lnc-C4orf19-1	ENSGALT00000045833	lnc-CAV2-2	ENSGALT00000015306
lnc-ENSGALT00000025631-1	ENSGALT00000025631	lnc-HTR1B-1	ENSGALT00000025617	lnc-TPM4-1	ENSGALT00000039281
lnc-PTN-1	ENSGALT00000045334	lnc-ACVR2B-1	ENSGALT00000009945	lnc-myosin-1	ENSGALT00000036887
lnc-ENSGALT00000023569-3	ENSGALT00000023569	lnc-STYK1-2	ENSGALT00000023808	lnc-phox2b-1	ENSGALT00000037450
lnc-ENSGALT00000034240-11	ENSGALT00000034240	lnc-SCD-1	ENSGALT00000009221	lnc-NR2F2-2	ENSGALT00000011332
lnc-GLDC-1	ENSGALT00000038351	lnc-SCD-1	ENSGALT00000009221	lnc-NR2F2-2	ENSGALT00000011332
lnc-ADAMTS3-1	ENSGALT00000018988	lnc-SLC40A1-1	ENSGALT00000003836	lnc-CLRN3-1	ENSGALT00000015921
lnc-PDHA1-2	ENSGALT00000026507	lnc-ENSGALT00000041045-2	ENSGALT00000041045	lnc-FZD8-1	ENSGALT00000042880
lnc-CSMD3-1	ENSGALT00000025958	lnc-ENSGALT00000041045-2	ENSGALT00000041045	lnc-FZD8-1	ENSGALT00000042880
lnc-MYL3-1	ENSGALT00000008744	lnc-RBM38-1	ENSGALT00000045333	lnc-FZD8-1	ENSGALT00000042880
lnc-XYLB-1	ENSGALT00000009966	lnc-CALD1-1	ENSGALT00000021345	lnc-FZD8-1	ENSGALT00000042880
lnc-NFKBIZ-1	ENSGALT00000024766	lnc-LRRC4C-3	ENSGALT00000012910	lnc-FZD8-1	ENSGALT00000042880
lnc-ZNF385B-1	ENSGALT00000038802	lnc-ENSGALT00000045808-2	ENSGALT00000045808	lnc-SLC7A10-4	ENSGALT00000007532
lnc-CACNA1H-3	ENSGALT00000008381	lnc-ENSGALT00000002091-1	ENSGALT00000002091	lnc-AGTPBP1-3	ENSGALT00000020569
lnc-SNTG2-1	ENSGALT00000026400	lnc-7.-14	ENSGALT00000015100	lnc-E2F3-1	ENSGALT00000037320
lnc-MPP2-2	ENSGALT00000004319	lnc-ODF2L-1	ENSGALT00000038838	lnc-ENSGALT00000000407-1	ENSGALT00000000407
lnc-NLGN1-2	ENSGALT00000043327	lnc-LRRC4C-3	ENSGALT00000012910	lnc-MMP7-1	ENSGALT00000027770
lnc-ENSGALT00000034695-1	ENSGALT00000034695	lnc-LRRC4C-3	ENSGALT00000012910	lnc-VASH1-1	ENSGALT00000016892
lnc-ENSGALT00000011371-1	ENSGALT00000011371	lnc-SOD2-2	ENSGALT00000019062	lnc-NR2F2-2	ENSGALT00000011332
lnc-SNAP47-2	ENSGALT00000008691	lnc-ENSGALT00000002091-1	ENSGALT00000002091	lnc-NR2F2-2	ENSGALT00000011332
lnc-ENSGALT00000038815-3	ENSGALT00000038815	lnc-ENSGALT00000002091-1	ENSGALT00000002091	lnc-NR2F2-2	ENSGALT00000011332
lnc-MYOZ1-1	ENSGALT00000008397	lnc-ENSGALT00000002091-1	ENSGALT00000002091	lnc-NR2F2-2	ENSGALT00000011332
lnc-ENSGALT00000001512-1	ENSGALT00000001512	lnc-ENSGALT00000002091-1	ENSGALT00000002091	lnc-NR2F2-2	ENSGALT00000011332
lnc-TWIST1-1	ENSGALT00000045366	lnc-ENSGALT00000002091-1	ENSGALT00000002091	lnc-FOXG1-6	ENSGALT00000016016
lnc-CRH-1	ENSGALT00000025026	lnc-HPGD-1	ENSGALT00000032201	lnc-PPP3R1-1	ENSGALT00000014249
lnc-MSRB1-2	ENSGALT00000008694	lnc-HPGD-1	ENSGALT00000032201	lnc-FZD8-1	ENSGALT00000042880
lnc-ZNF804A-1	ENSGALT00000040147	lnc-SCD-1	ENSGALT00000009221	lnc-FZD8-1	ENSGALT00000042880
lnc-RPL22L1-1	ENSGALT00000033073	lnc-SCD-1	ENSGALT00000009221	lnc-FZD8-1	ENSGALT00000042880
lnc-KCNE2-1	ENSGALT00000025794	lnc-SCD-1	ENSGALT00000009221	lnc-FZD8-1	ENSGALT00000042880
lnc-HMX1-2	ENSGALT00000025153	lnc-SCD-1	ENSGALT00000009221	lnc-FZD8-1	ENSGALT00000042880
lnc-ENSGALT00000031085-2	ENSGALT00000031085	lnc-SCD-1	ENSGALT00000009221	lnc-FZD8-1	ENSGALT00000042880
lnc-ENSGALT00000025028-1	ENSGALT00000025028	lnc-HYAL1-1	ENSGALT00000001138	lnc-FZD8-1	ENSGALT00000042880
lnc-USP6NL-1	ENSGALT00000010845	lnc-HYAL1-1	ENSGALT00000001138	lnc-CLYBL-1	ENSGALT00000027264
lnc-CCDC89-1	ENSGALT00000022777	lnc-ACTL9-1	ENSGALT00000002192	lnc-RD3L-1	ENSGALT00000043088
lnc-ZMAT4-1	ENSGALT00000005496	lnc-ACTL9-1	ENSGALT00000002192	lnc-RD3L-1	ENSGALT00000043088
lnc-ZMAT4-1	ENSGALT00000005496	lnc-RBM38-1	ENSGALT00000045333	lnc-RD3L-1	ENSGALT00000043088
lnc-FHDC1-1	ENSGALT00000016436	lnc-ENSGALT00000026604-1	ENSGALT00000026604	lnc-IL21-1	ENSGALT00000019327
lnc-CBLN1-1	ENSGALT00000006191	lnc-AJAP1-3	ENSGALT00000044613	lnc-CLYBL-1	ENSGALT00000027264
lnc-FHDC1-2	ENSGALT00000016436	lnc-PDZD2-1	ENSGALT00000004498	lnc-CLYBL-1	ENSGALT00000027264
lnc-FHDC1-2	ENSGALT00000016436	lnc-BRINP1-1	ENSGALT00000011328	lnc-CLYBL-1	ENSGALT00000027264
lnc-PRUNE2-1	ENSGALT00000032813	lnc-VILL-1	ENSGALT00000009258	lnc-RASGRF2-1	ENSGALT00000025150
lnc-ENSGALT00000005529-2	ENSGALT00000005529			lnc-RASGRF2-1	ENSGALT00000025150
lnc-RASL11A-1	ENSGALT00000027622			lnc-ENSGALT00000021084-8	ENSGALT00000021084
lnc-CPA6-1	ENSGALT00000025085			lnc-NOVA1-2	ENSGALT00000045208
lnc-COL4A1-1	ENSGALT00000027197			lnc-CEL-1	ENSGALT00000005497
lnc-TWF1-1	ENSGALT00000015635			lnc-NOVA1-2	ENSGALT00000045208
lnc-AMER3-5	ENSGALT00000046042			lnc-NOVA1-2	ENSGALT00000045208
lnc-MYO16-1	ENSGALT00000027192			lnc-NOVA1-2	ENSGALT00000045208
lnc-ENSGALT00000011947-1	ENSGALT00000011947			lnc-NOVA1-2	ENSGALT00000045208
lnc-DNAH5-6	ENSGALT00000021223			lnc-LRPAP1-2	ENSGALT00000025171
lnc-CARD11-1	ENSGALT00000007013			lnc-LRPAP1-2	ENSGALT00000025171
lnc-CARD11-1	ENSGALT00000007013			lnc-CL2-1	ENSGALT00000032169
lnc-CACNA1H-3	ENSGALT00000008381			lnc-NR4A2-4	ENSGALT00000020478
lnc-CACNA1H-3	ENSGALT00000008381			lnc-MEIS2-1	ENSGALT00000015939
lnc-PCSK5-1	ENSGALT00000024476			lnc-MEIS2-1	ENSGALT00000015939
lnc-CCDC89-1	ENSGALT00000022777			lnc-MEIS2-1	ENSGALT00000015939
lnc-TTC39A-1	ENSGALT00000017155			lnc-MEIS2-1	ENSGALT00000015939
lnc-VSTM2A-1	ENSGALT00000046240			lnc-MEIS2-1	ENSGALT00000015939
lnc-EMX2-2	ENSGALT00000015139			lnc-MEIS2-1	ENSGALT00000015939
lnc-JAKMIP2-2	ENSGALT00000012278			lnc-MEIS2-1	ENSGALT00000015939
lnc-FAR-2-3	ENSGALT00000027797			lnc-MEIS2-1	ENSGALT00000015939
lnc-PAPPA-1	ENSGALT00000011469			lnc-MEIS2-1	ENSGALT00000015939
lnc-LGSN-2	ENSGALT00000037018			lnc-FZD8-1	ENSGALT00000042880
lnc-ENSGALT00000015931-5	ENSGALT00000015931			lnc-PARVG-1	ENSGALT00000022970
lnc-ENSGALT00000003800-1	ENSGALT00000003800			lnc-FZD8-1	ENSGALT00000042880
lnc-LSAMP-2	ENSGALT00000024338			lnc-ENSGALT00000045452-1	ENSGALT00000045452
lnc-ENSGALT00000030856-2	ENSGALT00000030856			lnc-CL2-1	ENSGALT00000032169
lnc-AMER3-3	ENSGALT00000046042			lnc-MANEA-2	ENSGALT00000031683
lnc-ELOVL4-1	ENSGALT00000044522			lnc-FOXG1-8	ENSGALT00000016016
lnc-AMER3-4	ENSGALT00000046042			lnc-MEIS2-1	ENSGALT00000015939
lnc-PPYR1-1	ENSGALT00000009526			lnc-MEIS2-1	ENSGALT00000015939
lnc-MCTP1-5	ENSGALT00000023638			lnc-MEIS2-1	ENSGALT00000015939
lnc-CBLN1-1	ENSGALT00000006191			lnc-MAP3K9-1	ENSGALT00000020003
lnc-ZIC3-1	ENSGALT00000010497			lnc-TPM4-1	ENSGALT00000039281
lnc-TMEM182-1	ENSGALT00000046142			lnc-ENSGALT00000032166-1	ENSGALT00000032166
lnc-SEZ6L-1	ENSGALT00000008952			lnc-ENSGALT00000032166-1	ENSGALT00000032166
lnc-PER2-1	ENSGALT00000008858			lnc-ENSGALT00000014000-1	ENSGALT00000014000
lnc-SNAP47-1	ENSGALT00000008691			lnc-FOXG1-4	ENSGALT00000016016
lnc-MYL3-1	ENSGALT00000008744			lnc-FAM19A1-1	ENSGALT00000045436
lnc-B3GALT1-9	ENSGALT00000017783			lnc-LRPAP1-2	ENSGALT00000025171
lnc-ENSGALT00000032827-2	ENSGALT00000032827			lnc-ERICH1-2	ENSGALT00000026385
lnc-ENSGALT00000011317-1	ENSGALT00000011317			lnc-SLC16A14-2	ENSGALT00000004572
lnc-GUCY1A2-1	ENSGALT00000027738			lnc-FOXG1-8	ENSGALT00000016016
lnc-NLGN1-2	ENSGALT00000043327			lnc-myosin-1	ENSGALT00000036887
lnc-CRH-2	ENSGALT00000025026			lnc-myosin-1	ENSGALT00000036887
lnc-CCDC89-1	ENSGALT00000022777			lnc-myosin-1	ENSGALT00000036887
lnc-IL1RAPL1-1	ENSGALT00000026261			lnc-RD3L-1	ENSGALT00000043088
lnc-NEIL3-5	ENSGALT00000017443			lnc-RD3L-1	ENSGALT00000043088
lnc-SPERT-1	ENSGALT00000027435			lnc-SLC25A4-1	ENSGALT00000017270
lnc-IL1RAPL1-5	ENSGALT00000026261			lnc-SLC25A4-1	ENSGALT00000017270
lnc-EYA1-2	ENSGALT00000025181			lnc-SLC25A4-1	ENSGALT00000017270
lnc-CTXN1-1	ENSGALT00000000452			lnc-GYPC-6	ENSGALT00000038068
lnc-ENSGALT00000039286-1	ENSGALT00000039286			lnc-CYR61-2	ENSGALT00000014106
lnc-DCAF6-1	ENSGALT00000024895			lnc-COBL-5	ENSGALT00000021390
lnc-OLFM4-1	ENSGALT00000027385			lnc-RD3L-1	ENSGALT00000043088
lnc-ADAMTS3-2	ENSGALT00000018988			lnc-RD3L-1	ENSGALT00000043088
lnc-MYL3-1	ENSGALT00000008744			lnc-RD3L-1	ENSGALT00000043088
lnc-LY6E-1	ENSGALT00000026025			lnc-HHIP-2	ENSGALT00000016175
lnc-F5-1	ENSGALT00000024538
lnc-NRCAM-1	ENSGALT00000015492
lnc-NOL4-1	ENSGALT00000024522
lnc-FGF12-2	ENSGALT00000011686
lnc-HS3ST5-6	ENSGALT00000045589
lnc-SORD-1	ENSGALT00000003644
lnc-ENSGALT00000038815-8	ENSGALT00000038815
lnc-RERG-1	ENSGALT00000044139
lnc-GRM3-1	ENSGALT00000010624
lnc-ENSGALT00000036699-1	ENSGALT00000036699
lnc-NINJ2-1	ENSGALT00000021203
lnc-DNAJC5B-1	ENSGALT00000045913
