# Supplementary material for: Non-Coding Transcriptome Maps across Twenty Tissues of the Korean Black Chicken, Yeonsan Ogye
Source: Int J Mol Sci. 2018 Aug 10;19(8):2359. doi: 10.3390/ijms19082359 (PMC6121550; doi:10.3390/ijms19082359)
Supplement: Supplementary file 1 [file ijms-19-02359-s001.zip › Supplementary files/Supplementary table S5.xlsx]

## Sheet: Sheet1
Supplementary Table 5. The list of differentially expressed lncRNAs between Ogye and Brown leghorn.
Transcript ID	baseMean Ogye	baseMean Brownleghorn	foldChange (Brownleghorn/Ogye)	log2FoldChange	pval	padj
lnc-RORB-1	76.957	1.76894	0.0229861	-5.44309	1.84e-20	2.9e-19
lnc-CAV2-1	10.6481	0.541632	0.0508663	-4.29714	0.00207911	0.00736916
lnc-CAV2-2	10.6481	0.812032	0.0762604	-3.71292	0.00392978	0.013056
lnc-BTBD3-6	260.88	25.104	0.0962284	-3.37739	1.05e-41	3.2e-40
lnc-TMEM177-1	231.839	23.9558	0.103329	-3.27468	5.12e-36	1.32e-34
lnc-PSIP1-1	75.505	8.3602	0.110724	-3.17496	2.11e-12	2.15e-11
lnc-HAAO-1	60.0168	6.8462	0.114071	-3.13199	3.42e-10	2.96e-09
lnc-ANKRD50-11	15.0042	1.77471	0.118281	-3.07971	0.00175783	0.00632338
lnc-ENSGALT00000043774-1	15.9722	1.91344	0.119798	-3.06132	0.00129107	0.00478364
lnc-GRM7-1	16.4562	2.00063	0.121573	-3.04011	0.00134367	0.00496111
lnc-CHD9-6	10.1641	1.34596	0.132422	-2.91679	0.0125045	0.0368196
lnc-7.-8	12.1002	1.77836	0.14697	-2.76641	0.00759433	0.0236707
lnc-PCDH10-9	21.7803	3.53214	0.162171	-2.62441	0.000586779	0.00232803
lnc-KLF6-3	94.3813	15.4721	0.163932	-2.60883	1.49e-12	1.54e-11
anr-SLC38A11-1	214.415	37.9004	0.176762	-2.50012	2.55e-25	4.9e-24
lnc-PDE5A-2	14.0362	2.54625	0.181406	-2.46271	0.00805574	0.0249542
lnc-CTGF-4	20.8123	4.17881	0.200786	-2.31627	0.00187261	0.00670014
lnc-FAM13C-1	17.9082	4.02848	0.224951	-2.15232	0.00586402	0.0187514
lnc-FAM204A-1	24.2003	5.69036	0.235136	-2.08843	0.00158531	0.00576077
lnc-ENSGALT00000002803-2	129.714	31.9635	0.246416	-2.02083	1.04e-12	1.09e-11
lnc-ENSGALT00000037425-3	15.0042	3.806	0.253662	-1.97902	0.0150649	0.0434258
lnc-VPS39-1	292.824	76.1496	0.260052	-1.94313	5.51e-16	6.96e-15
lnc-TMEM72-1	21.2963	5.72407	0.268783	-1.89549	0.00495199	0.0161184
lnc-MAP3K9-1	19.3603	5.26421	0.271908	-1.87881	0.00829644	0.0256244
lnc-MOCOS-4	49.8527	13.5961	0.272725	-1.87448	2.4e-05	0.000120082
lnc-ZEB2-3	63.8889	24.202	0.378814	-1.40044	0.000105251	0.000478712
lnc-PER2-1	207.155	81.4297	0.393086	-1.34708	1.22e-11	1.18e-10
lnc-ZEB2-2	47.4326	18.7293	0.394862	-1.34058	0.00110228	0.00414479
lnc-ENSGALT00000038931-1	149.558	62.2985	0.416551	-1.26344	3.52e-08	2.51e-07
lnc-C5H11ORF46-2	131.65	63.3744	0.481386	-1.05473	6.64e-06	3.6e-05
lnc-CDH13-1	6471.17	3200.89	0.494639	-1.01555	3.31e-186	4.02e-184
lnc-METRNL-1	42.1086	95.3746	2.26497	1.17949	7.61e-06	4.1e-05
lnc-BOC-1	197.475	457.724	2.31788	1.21281	6.37e-11	5.87e-10
lnc-ENSGALT00000005847-1	88.0892	207.082	2.35082	1.23316	7.74e-08	5.35e-07
lnc-SLC39A10-5	7.2601	20.831	2.86924	1.52067	0.0144508	0.0418486
lnc-COL8A1-1	12.1002	37.9392	3.13543	1.64866	0.000577023	0.00229433
lnc-ZNF469-3	7.74411	26.7238	3.45086	1.78696	0.00129459	0.00479493
lnc-TOP2B-4	4.84007	17.954	3.70945	1.89121	0.0175556	0.0497383
lnc-COL8A1-2	8.22811	31.8286	3.86828	1.95169	0.00016221	0.00071676
lnc-7.-4	29.5244	115.73	3.91982	1.97079	8.26e-14	9.22e-13
lnc-PPAR-3	5.80808	28.7057	4.94238	2.30521	5.18e-05	0.000246558
lnc-SEMA3C-1	4.84007	27.7997	5.74366	2.52197	0.000523689	0.0021057
lnc-RSPO2-2	11.1322	73.0128	6.55874	2.71342	1.9e-13	2.07e-12
lnc-BANP-1	24.2003	225.465	9.31659	3.2198	2.33e-23	4.17e-22
anr-COL17A1-1	3.87205	48.3886	12.4969	3.6435	2.03e-08	1.49e-07
lnc-ENSGALT00000043108-2	2.42003	76.0451	31.4231	4.97376	2.33e-19	3.5e-18
lnc-OTOR-1	0.484007	61.4007	126.859	6.98709	1.33e-17	1.83e-16
