# Supplementary material for: Non-Coding Transcriptome Maps across Twenty Tissues of the Korean Black Chicken, Yeonsan Ogye
Source: Int J Mol Sci. 2018 Aug 10;19(8):2359. doi: 10.3390/ijms19082359 (PMC6121550; doi:10.3390/ijms19082359)
Supplement: Supplementary file 1 [file ijms-19-02359-s001.zip › Supplementary files/Supplementary table S6.xlsx]

## Sheet: Sheet1
Supplementary Table 6. The list of synteny-conserved lncRNAs, and sequence-conserved lncRNAs
Synteny conserved lncRNA IDs	conserved species	Sequence conserved lncRNA IDs	conserved species
anr-AFAP1L1-1	mouse	anr-ADAMTS18-2	human,mouse
anr-DPH1-1	human	anr-ADAMTS18-3	human,mouse
anr-ECHDC3-1	mouse	anr-ADAMTS18-4	human,mouse
anr-ESRRB-1	human	anr-ADAMTS18-5	human,mouse
anr-GALNT13-1	human,mouse	anr-ADAMTS2-1	human
anr-irx2-1	human	anr-AMY2A-1	mouse
anr-LAMA3-1	human	anr-ARRDC4-1	mouse
anr-MRPL42-1	human,mouse	anr-BNC2-1	human,mouse
anr-SLC38A11-1	mouse	anr-BRWD3-1	mouse
anr-TANK-1	human	anr-C3orf67-1	human,mouse
anr-WDR11-1	human,mouse	anr-CACNA1E-1	mouse
lnc-AASDHPPT-1	human	anr-CACNA1I-1	human,mouse
lnc-AASDHPPT-2	human	anr-CADPS-1	human,mouse
lnc-AASS-1	human	anr-CFAP65-1	mouse
lnc-ABHD17C-1	human,mouse	anr-CHD-Z-1	human
lnc-ABHD5-1	human,mouse	anr-CSMD2-1	mouse
lnc-ACTC1-1	mouse	anr-CSMD2-2	human,mouse
lnc-ACTC1-2	mouse	anr-DLL1-1	human,mouse
lnc-ACTR2-1	mouse	anr-DNAJC11-1	mouse
lnc-ACTR3-1	human,mouse	anr-DNAJC5B-1	human,mouse
lnc-ACVR1-1	human	anr-DPH5-1	human
lnc-ACVR2A-1	human,mouse	anr-E2F8-1	human,mouse
lnc-ACVR2A-2	human,mouse	anr-EBF2-1	human,mouse
lnc-ACVR2A-3	human,mouse	anr-EBF2-2	human
lnc-ACVR2A-4	human,mouse	anr-EBF3-1	human
lnc-ACVR2A-5	human,mouse	anr-ECHDC3-1	mouse
lnc-ACVR2A-6	human,mouse	anr-ENSGALT00000002304-1	mouse
lnc-ACVR2A-7	human,mouse	anr-ENSGALT00000009834-1	human
lnc-ADAMTS15-1	human	anr-ENSGALT00000010631-1	human
lnc-ADAMTS5-1	human	anr-ENSGALT00000020216-1	human
lnc-ADARB2-1	human	anr-ENSGALT00000020216-2	human
lnc-ADARB2-2	human	anr-ENSGALT00000020714-1	human
lnc-ADCY9-1	human	anr-ENSGALT00000022919-1	mouse
lnc-ADGRA3-1	human,mouse	anr-ENSGALT00000040322-1	human
lnc-ADGRA3-2	human,mouse	anr-ESRRB-1	human
lnc-ADPGK-1	human	anr-FOXN3-1	human,mouse
lnc-ADRA1B-1	human,mouse	anr-FZD8-1	human
lnc-ADRA1B-2	human,mouse	anr-GLRA1-1	human
lnc-ADRA1B-3	human,mouse	anr-GLRA3-1	human
lnc-ADRA1B-4	human,mouse	anr-GLRA3-3	human
lnc-AEBP2-1	human	anr-GRIK4-1	mouse
lnc-AEBP2-10	human	anr-GSC-1	human
lnc-AEBP2-2	human	anr-HES4-1	human,mouse
lnc-AEBP2-3	human	anr-HHIP-2	mouse
lnc-AEBP2-4	human	anr-HNF1A-1	mouse
lnc-AEBP2-5	human	anr-HTR4-1	human
lnc-AEBP2-6	human	anr-IGSF9B-1	human
lnc-AEBP2-7	human	anr-irx2-1	human
lnc-AEBP2-8	human	anr-KIF1A-1	mouse
lnc-AEBP2-9	human	anr-KLHL8-1	human
lnc-AFAP1L2-1	human	anr-LMO4-1	human,mouse
lnc-AGA-1	human,mouse	anr-LRRC75A-1	human,mouse
lnc-AGA-2	human,mouse	anr-LSAMP-1	human
lnc-AGBL1-1	human,mouse	anr-NCX1-1	human
lnc-AGBL1-2	human,mouse	anr-NOL4L-1	human
lnc-AGBL1-3	human,mouse	anr-NR5A2-1	mouse
lnc-AGMO-1	human	anr-NTM-1	mouse
lnc-AGMO-2	human	anr-PAPPA2-1	mouse
lnc-AGMO-3	human	anr-PCBP3-1	mouse
lnc-AGMO-4	human	anr-PEAR1-1	human,mouse
lnc-AGPS-1	human,mouse	anr-PEX5L-3	human,mouse
lnc-AGPS-2	human,mouse	anr-PHB-1	human,mouse
lnc-AGR3-1	human	anr-PID1-1	human,mouse
lnc-AHI1-1	human	anr-PPP2R2B-1	human,mouse
lnc-AHR-1	human	anr-PRDM16-1	mouse
lnc-AHR-2	human	anr-PRSS12-1	human
lnc-AIM1-1	human	anr-PRSS12-2	human
lnc-AJAP1-1	human	anr-PSMA3-1	mouse
lnc-AJAP1-2	human,mouse	anr-RAD52-1	human
lnc-AJAP1-3	human,mouse	anr-RET-1	mouse
lnc-AK4-1	human,mouse	anr-RPA3-1	human
lnc-AKAP6-1	mouse	anr-SALL4-1	human,mouse
lnc-AKAP6-2	human	anr-SCN3A-10	human
lnc-AKAP6-3	mouse	anr-SDK2-1	human,mouse
lnc-AKAP6-4	human	anr-SLC45A4-1	human
lnc-AKIRIN2-1	mouse	anr-SLITRK3-1	human,mouse
lnc-AKIRIN2-2	mouse	anr-STAT4-1	human
lnc-AKT3-1	human,mouse	anr-T-1	human
lnc-ALCAM-1	human	anr-THADA-1	human,mouse
lnc-ALCAM-2	human	anr-TRABD2B-1	human
lnc-ALX1-1	human	anr-VPS13D-1	mouse
lnc-AMIGO2-1	human	anr-VSX1-1	human,mouse
lnc-AMPD3-1	mouse	anr-WDR24-1	human
lnc-ANAPC4-1	human,mouse	anr-WNT5B-1	human
lnc-ANKRD46-1	human	anr-WNT9b-1	mouse
lnc-ANKRD50-11	human	anr-ZIC4-1	human
lnc-ANKRD50-3	human	anr-ZNF536-1	mouse
lnc-ANKRD50-4	human	lnc-ACTR2-2	human
lnc-ANKRD50-8	human	lnc-AFF3-1	human
lnc-ANKRD50-9	human	lnc-AGA-2	human
lnc-ANO5-1	human	lnc-AGBL1-1	human,mouse
lnc-ANO5-2	human	lnc-AGBL1-3	human
lnc-ANO5-3	human	lnc-AKAP6-4	human
lnc-ANO6-2	human,mouse	lnc-ANTXR1-1	human
lnc-ANXA10-1	human,mouse	lnc-AP1AR-1	human
lnc-AP1M1-1	human	lnc-AP1AR-3	human
lnc-APOH-1	mouse	lnc-AP1AR-5	human
lnc-AQP4-1	human	lnc-AP1AR-6	human
lnc-ARHGAP12-1	human	lnc-ARHGEF7-5	human,mouse
lnc-ARHGAP18-1	human	lnc-ARHGEF7-8	mouse
lnc-ARHGAP29-1	human,mouse	lnc-ARL6-2	human
lnc-ARHGAP5-1	human	lnc-ARL6-5	mouse
lnc-ARID2-1	human,mouse	lnc-ARRDC4-1	mouse
lnc-ARID2-2	human,mouse	lnc-ARRDC4-5	human
lnc-ARL14-1	mouse	lnc-ARRDC4-6	human
lnc-ARMC2-1	human	lnc-AUTS2-4	mouse
lnc-ARMC2-2	human	lnc-BAFF-4	human,mouse
lnc-ARRDC3-1	human,mouse	lnc-BAFF-7	human
lnc-ARRDC4-1	mouse	lnc-BCL11A-1	human
lnc-ARRDC4-2	mouse	lnc-BCL11A-2	human
lnc-ARRDC4-3	mouse	lnc-BCL6-2	human
lnc-ARRDC4-4	mouse	lnc-BEND2-1	mouse
lnc-ARRDC4-5	mouse	lnc-BMP2-6	human
lnc-ARRDC4-6	mouse	lnc-BMP2-7	mouse
lnc-ARRDC4-7	human,mouse	lnc-BMP4-2	human,mouse
lnc-ASAP1-1	human	lnc-BMP7-1	human
lnc-ASAP2-1	human	lnc-BNC2-1	human
lnc-ASPG-1	human	lnc-BTG1-3	human
lnc-ATE1-1	human	lnc-BUB3-1	human,mouse
lnc-ATF3-1	human,mouse	lnc-C20orf85-1	human
lnc-ATG5-1	human	lnc-C5H11ORF58-1	mouse
lnc-ATP10B-2	human,mouse	lnc-C5H11ORF58-2	mouse
lnc-ATP1B1-1	mouse	lnc-CAMK1G-4	mouse
lnc-ATP6AP2-1	human,mouse	lnc-CAMK1G-8	mouse
lnc-AZI2-1	mouse	lnc-CBLN4-2	mouse
lnc-AZI2-2	mouse	lnc-CBLN4-6	human,mouse
lnc-AZI2-3	mouse	lnc-CCDC89-1	mouse
lnc-AZIN1-1	human,mouse	lnc-CDH12-1	mouse
lnc-BACH2-1	human	lnc-CDH12-14	mouse
lnc-BACH2-2	human	lnc-CDH2-1	mouse
lnc-BACH2-3	human	lnc-CDH5-6	mouse
lnc-BACH2-4	human	lnc-CDKAL1-2	mouse
lnc-BCAR3-1	human,mouse	lnc-CELF2-1	human
lnc-BCAS1-1	human	lnc-CEP89-1	human
lnc-BCHE-2	human,mouse	lnc-CLEC16A-1	human
lnc-BCHE-4	human,mouse	lnc-CLIC5-2	human
lnc-BCHE-5	human,mouse	lnc-CLINT1-1	human
lnc-BCKDHB-1	human	lnc-CLINT1-4	human
lnc-BCKDHB-2	human	lnc-COL8A1-1	mouse
lnc-BCKDHB-3	human	lnc-COMTD1-1	human,mouse
lnc-BCKDHB-4	human	lnc-CPS1-2	mouse
lnc-BCOR-3	human,mouse	lnc-CRYBA1-1	mouse
lnc-BCOR-5	human,mouse	lnc-CRYBA4-3	human
lnc-BDKRB1-1	human	lnc-CSTF3-1	human
lnc-BEGAIN-1	human	lnc-CTGF-4	mouse
lnc-BEGAIN-3	human	lnc-CXXC5-1	human
lnc-BET1-1	human,mouse	lnc-CYP7B1-1	human,mouse
lnc-BHLHE40-2	mouse	lnc-CYR61-2	mouse
lnc-BHLHE40-3	mouse	lnc-DKK2-2	human
lnc-BMP2-1	human,mouse	lnc-DLL1-1	human
lnc-BMP2-2	human,mouse	lnc-DMXL2-9	human,mouse
lnc-BMP2-3	human,mouse	lnc-DNAJC11-3	human
lnc-BMP2-4	human,mouse	lnc-DNAJC19-2	human,mouse
lnc-BMP2-5	human,mouse	lnc-DNAJC19-3	human,mouse
lnc-BMP2-6	human,mouse	lnc-DNAJC24-1	mouse
lnc-BMP2-7	human,mouse	lnc-DUS2-1	mouse
lnc-BMP4-2	human	lnc-E2F7-1	mouse
lnc-BMP4-4	human	lnc-EDNRA-1	mouse
lnc-BMP7-1	human	lnc-EMX2-2	human,mouse
lnc-BMP7-2	human	lnc-EMX2-3	human,mouse
lnc-BMP7-3	human	lnc-ENSGALT00000002133-2	human
lnc-BMP7-4	human	lnc-ENSGALT00000002335-1	mouse
lnc-BOD1L1-1	human	lnc-ENSGALT00000004952-4	human,mouse
lnc-BOD1L1-2	human	lnc-ENSGALT00000005677-2	human
lnc-BPGM-1	human,mouse	lnc-ENSGALT00000005677-3	human
lnc-BPGM-2	human,mouse	lnc-ENSGALT00000005677-6	human,mouse
lnc-BRD1-2	human	lnc-ENSGALT00000010633-1	mouse
lnc-BRE-1	mouse	lnc-ENSGALT00000010888-2	human
lnc-BRINP1-1	human,mouse	lnc-ENSGALT00000011378-1	human
lnc-BRMS1L-1	human	lnc-ENSGALT00000012704-1	mouse
lnc-BRSK2-1	human,mouse	lnc-ENSGALT00000012743-1	human
lnc-BTBD3-1	human,mouse	lnc-ENSGALT00000015394-2	human,mouse
lnc-BTG1-1	human	lnc-ENSGALT00000015931-2	human
lnc-BTG1-2	human	lnc-ENSGALT00000015931-4	mouse
lnc-BTG1-3	human	lnc-ENSGALT00000018138-2	human,mouse
lnc-BTG1-4	human	lnc-ENSGALT00000019586-7	human
lnc-BTG1-5	human	lnc-ENSGALT00000020216-1	human,mouse
lnc-BTG1-6	human	lnc-ENSGALT00000022773-1	mouse
lnc-BTG1-7	human	lnc-ENSGALT00000022773-3	mouse
lnc-BUB3-1	human,mouse	lnc-ENSGALT00000022940-1	mouse
lnc-BUB3-2	human,mouse	lnc-ENSGALT00000028252-1	mouse
lnc-C11orf74-1	human	lnc-ENSGALT00000028378-1	human,mouse
lnc-C12orf50-1	human	lnc-ENSGALT00000029656-2	human
lnc-C12orf50-2	human	lnc-ENSGALT00000030633-3	human
lnc-C12orf50-3	human	lnc-ENSGALT00000030743-6	human
lnc-C12orf50-4	human	lnc-ENSGALT00000033799-2	mouse
lnc-C12orf50-5	human	lnc-ENSGALT00000034240-7	mouse
lnc-C16orf72-2	human	lnc-ENSGALT00000037219-1	human
lnc-C16orf72-3	human	lnc-ENSGALT00000037668-1	human
lnc-C16orf72-4	human	lnc-ENSGALT00000037668-12	human
lnc-C16orf72-5	human	lnc-ENSGALT00000037668-13	mouse
lnc-C18orf21-1	human	lnc-ENSGALT00000037668-2	human
lnc-C18orf21-2	human	lnc-ENSGALT00000037668-3	human
lnc-C18orf21-3	human	lnc-ENSGALT00000037668-6	human
lnc-C18orf21-4	human	lnc-ENSGALT00000037668-7	mouse
lnc-C1orf100-1	human	lnc-ENSGALT00000037668-8	mouse
lnc-C1orf159-1	human	lnc-ENSGALT00000037668-9	human
lnc-C1orf174-1	human	lnc-ENSGALT00000039278-3	human
lnc-C1orf174-2	human	lnc-ENSGALT00000042881-1	human
lnc-C1QTNF7-1	mouse	lnc-ENSGALT00000044327-4	mouse
lnc-C20orf85-1	human	lnc-ENSGALT00000045364-1	human
lnc-C3orf58-1	human	lnc-ENSGALT00000045541-1	mouse
lnc-C3orf58-10	human	lnc-ENSGALT00000045570-4	mouse
lnc-C3orf58-11	human	lnc-ENSGALT00000046008-1	human
lnc-C3orf58-12	human	lnc-EPHB1-4	human
lnc-C3orf58-13	human	lnc-ERG-1	human
lnc-C3orf58-14	human	lnc-ETAA1-1	mouse
lnc-C3orf58-15	human	lnc-FAM107B-1	mouse
lnc-C3orf58-2	human	lnc-FAM120A-1	human,mouse
lnc-C3orf58-3	human	lnc-FAM172A-2	mouse
lnc-C3orf58-4	human	lnc-FAM172A-3	human
lnc-C3orf58-5	human	lnc-FAM172A-5	mouse
lnc-C3orf58-9	human	lnc-FAM204A-1	human,mouse
lnc-C8orf34-1	human	lnc-FAM3D-1	human,mouse
lnc-CA8-1	human	lnc-FANCL-10	human
lnc-CACNA1C-1	human	lnc-FANCL-2	human
lnc-CACNA2D3-2	human	lnc-FANCL-3	human
lnc-CACNA2D3-3	human	lnc-FANCL-4	human
lnc-CACNA2D3-4	human	lnc-FANCL-8	human
lnc-CACNA2D3-5	human	lnc-FANCL-9	human
lnc-CADM2-1	human	lnc-FAR2-3	human,mouse
lnc-CADPS-1	human,mouse	lnc-FBXO8-3	mouse
lnc-CALB1-1	human	lnc-FBXW7-1	mouse
lnc-CALD1-1	human,mouse	lnc-FERMT1-2	human,mouse
lnc-CAMK1G-1	human,mouse	lnc-FERMT1-3	human,mouse
lnc-CAMK1G-2	human,mouse	lnc-FERMT1-4	human,mouse
lnc-CAMK1G-3	human,mouse	lnc-FERMT1-5	human,mouse
lnc-CAMK1G-4	human,mouse	lnc-FHOD3-3	mouse
lnc-CAMK1G-5	human,mouse	lnc-FOXG1-3	human,mouse
lnc-CAMK1G-6	human,mouse	lnc-FOXG1-7	human,mouse
lnc-CAMK1G-7	human,mouse	lnc-FPGT-2	human
lnc-CAMK1G-8	human,mouse	lnc-FTO-1	human,mouse
lnc-CAMTA1-1	human,mouse	lnc-FTO-10	human,mouse
lnc-CAMTA1-2	human,mouse	lnc-FTO-11	human,mouse
lnc-CAPZA3-1	mouse	lnc-FTO-12	human,mouse
lnc-CASD1-1	mouse	lnc-FTO-13	human,mouse
lnc-CASP3-1	human,mouse	lnc-FTO-14	human,mouse
lnc-CAV2-1	human,mouse	lnc-FTO-16	human,mouse
lnc-CAV2-2	human,mouse	lnc-FTO-17	human,mouse
lnc-CBLN1-2	human,mouse	lnc-FTO-18	human,mouse
lnc-CCAR1-1	human	lnc-FTO-2	human,mouse
lnc-CCDC28A-1	mouse	lnc-FTO-3	human,mouse
lnc-CCDC28A-2	mouse	lnc-FTO-4	human,mouse
lnc-CCDC6-1	mouse	lnc-FTO-5	human,mouse
lnc-CCDC88C-1	human	lnc-FTO-6	human,mouse
lnc-CCND1-2	mouse	lnc-FTO-8	human,mouse
lnc-CCNG1-1	human,mouse	lnc-FTO-9	human,mouse
lnc-CCNYL1-1	human,mouse	lnc-FZD1-1	human
lnc-CCNYL1-2	human,mouse	lnc-GALNTL6-3	mouse
lnc-CCSER2-1	human	lnc-GAP43-2	human
lnc-CCSER2-2	human	lnc-GATAD1-1	human
lnc-CCSER2-3	human	lnc-GBE1-17	human
lnc-CCSER2-4	human	lnc-GPD2-2	human,mouse
lnc-CCSER2-5	human	lnc-GPR26-1	human,mouse
lnc-CD109-1	human,mouse	lnc-GRHL3-1	mouse
lnc-CD109-2	human,mouse	lnc-HAAO-1	human
lnc-CD109-3	human,mouse	lnc-HEATR6-1	human
lnc-CD109-4	human,mouse	lnc-HOXB1-1	human
lnc-CD109-6	human,mouse	lnc-HTR1B-1	human,mouse
lnc-CD44-1	human	lnc-ID2-2	mouse
lnc-CD44-2	human	lnc-ID2-5	mouse
lnc-CDC5L-1	human	lnc-ID2-6	mouse
lnc-CDC5L-2	human	lnc-IGSF11-2	mouse
lnc-CDH11-1	human,mouse	lnc-IGSF9B-1	human
lnc-CDH11-10	human,mouse	lnc-IRX1-1	human
lnc-CDH11-11	human,mouse	lnc-JADE2-1	mouse
lnc-CDH11-12	human,mouse	lnc-kcnma1-1	human,mouse
lnc-CDH11-13	human,mouse	lnc-kcnma1-2	human,mouse
lnc-CDH11-2	human,mouse	lnc-kcnma1-4	mouse
lnc-CDH11-3	human,mouse	lnc-LINGO1-3	human,mouse
lnc-CDH11-4	human,mouse	lnc-LLPH-2	human
lnc-CDH11-5	human,mouse	lnc-LMO4-3	human
lnc-CDH11-6	human,mouse	lnc-LPHN2-6	mouse
lnc-CDH11-7	human,mouse	lnc-LRRTM3-3	mouse
lnc-CDH11-8	human,mouse	lnc-LSAMP-5	mouse
lnc-CDH11-9	human,mouse	lnc-MAEA-1	mouse
lnc-CDH13-1	human	lnc-MAT2B-18	human
lnc-CDH2-2	human	lnc-MAT2B-2	human
lnc-CDH5-1	human,mouse	lnc-MAT2B-23	human
lnc-CDH5-2	human,mouse	lnc-MAT2B-3	human
lnc-CDH5-3	human,mouse	lnc-MAT2B-5	human
lnc-CDH5-4	human,mouse	lnc-MAT2B-8	human
lnc-CDH5-5	human,mouse	lnc-MAT2B-9	human
lnc-CDH5-6	human,mouse	lnc-MBOAT1-3	human
lnc-CDH5-7	human,mouse	lnc-MCTP2-2	mouse
lnc-CDH8-6	human,mouse	lnc-MCTP2-3	mouse
lnc-CDH8-7	human,mouse	lnc-MCTP2-4	human
lnc-CDH8-8	human,mouse	lnc-MCTP2-5	human
lnc-CEBPB-1	human,mouse	lnc-MEIS1-1	mouse
lnc-CEBPB-3	human,mouse	lnc-MEIS1-3	mouse
lnc-CELF2-1	human,mouse	lnc-MEIS1-5	mouse
lnc-CELF2-2	human,mouse	lnc-MEIS1-6	mouse
lnc-CENPC-1	human	lnc-MEIS2-1	human,mouse
lnc-CENPC-2	human	lnc-MEIS2-2	human,mouse
lnc-CENPF-1	mouse	lnc-METTL11B-1	mouse
lnc-CENPW-1	human	lnc-MFSD1-1	human
lnc-CEP152-1	human	lnc-MIPOL1-3	mouse
lnc-CEP44-1	human,mouse	lnc-MMS22L-2	human
lnc-CHCHD3-1	human,mouse	lnc-MMS22L-3	human
lnc-CHD2-1	mouse	lnc-MMS22L-4	human
lnc-CHD4-1	mouse	lnc-MOCOS-2	human
lnc-CHD7-1	human	lnc-MRPS23-1	mouse
lnc-CHIC2-1	mouse	lnc-MRPS9-1	human
lnc-CHKA-1	human	lnc-MRPS9-10	human
lnc-CHORDC1-1	human	lnc-MRPS9-11	human,mouse
lnc-CHORDC1-2	human	lnc-MRPS9-3	human,mouse
lnc-CHST15-1	mouse	lnc-MRPS9-6	human,mouse
lnc-CHST15-2	mouse	lnc-MRPS9-9	human,mouse
lnc-CHST15-3	mouse	lnc-MVB12B-1	human
lnc-CHST15-4	mouse	lnc-MVB12B-2	mouse
lnc-CHST2-1	human	lnc-MVB12B-3	human
lnc-CHST9-1	human	lnc-NEIL3-1	human
lnc-CHST9-2	human	lnc-NEIL3-3	human
lnc-CHST9-3	human	lnc-NEIL3-4	human
lnc-CHST9-4	human	lnc-NFATC2-1	human
lnc-CISD2-1	human,mouse	lnc-NHS-1	human
lnc-CISH-1	human	lnc-NKAIN3-3	mouse
lnc-CITED4-1	human	lnc-NMBR-1	human
lnc-CITED4-2	human	lnc-NMBR-2	human
lnc-CLSTN2-1	human,mouse	lnc-NOX3-3	human
lnc-CLSTN2-2	human,mouse	lnc-NR2F2-2	mouse
lnc-CLSTN2-3	human,mouse	lnc-NR2F2-4	mouse
lnc-CNOT6-1	human	lnc-NR2F2-5	human
lnc-CNR1-1	human	lnc-NR2F2-7	mouse
lnc-CNR1-2	human	lnc-NR2F2-8	mouse
lnc-CNR1-3	human	lnc-NR4A2-2	human,mouse
lnc-CNTNAP5-2	human	lnc-NR4A2-4	mouse
lnc-CNTNAP5-3	human	lnc-NR5A2-2	human
lnc-COBL-5	human	lnc-NR5A2-3	mouse
lnc-COBLL1-1	mouse	lnc-NRXN3-2	human
lnc-COL11A1-1	human	lnc-NTM-1	human
lnc-COL11A1-2	human	lnc-NUAK1-1	human,mouse
lnc-COL12A1-1	human,mouse	lnc-NYAP2-1	human
lnc-COL12A1-2	human,mouse	lnc-OTOL1-1	human
lnc-COL12A1-3	human,mouse	lnc-OTX2-1	human,mouse
lnc-COL12A1-4	human,mouse	lnc-OTX2-2	human,mouse
lnc-COL12A1-5	human,mouse	lnc-PAQR3-1	human,mouse
lnc-COL21A1-1	human	lnc-PAQR3-2	human,mouse
lnc-COL21A1-2	human	lnc-Pax-6-1	human
lnc-COL28A1-1	human	lnc-PCDH10-14	human,mouse
lnc-COL5A1-1	human	lnc-PCDH10-16	human
lnc-COL8A1-1	human,mouse	lnc-PCDH10-5	human,mouse
lnc-COL8A1-2	human,mouse	lnc-PCDH10-8	human,mouse
lnc-COMMD10-1	human	lnc-PCDH12-4	human
lnc-COMMD9-2	human,mouse	lnc-Pcdh19-3	human
lnc-COMTD1-1	human	lnc-PDZRN3-2	human,mouse
lnc-COPB1-1	mouse	lnc-PEPD-5	human
lnc-COX6A1-1	mouse	lnc-PID1-3	human,mouse
lnc-COX6A1-2	mouse	lnc-PITX2-2	human
lnc-CPA6-1	mouse	lnc-PITX2-3	human
lnc-CPA6-2	mouse	lnc-PITX2-4	mouse
lnc-CPEB2-1	human	lnc-PITX2-6	human
lnc-CPEB2-2	human	lnc-PITX2-7	human
lnc-CPEB2-3	human	lnc-PITX2-8	human
lnc-CPEB2-4	human	lnc-PKN2-1	mouse
lnc-CPEB2-5	human	lnc-PKN2-2	mouse
lnc-CPOX-1	human	lnc-PKN2-3	mouse
lnc-CPPED1-2	human,mouse	lnc-PKN2-7	mouse
lnc-CPSF2-1	human	lnc-PLK1S1-3	human
lnc-CREB1-1	human,mouse	lnc-PLK1S1-4	human,mouse
lnc-CRIPT-1	human	lnc-PLXNA2-1	mouse
lnc-CRY1-1	human	lnc-PLXNA2-2	mouse
lnc-CRYBA4-1	human	lnc-POLG-1	mouse
lnc-CRYBA4-2	human	lnc-POLG-2	mouse
lnc-CRYBA4-3	human	lnc-POLG-3	mouse
lnc-CSMD3-1	human,mouse	lnc-PRDX3-1	human
lnc-CSMD3-2	human,mouse	lnc-PREPL-2	human
lnc-CSMD3-3	human,mouse	lnc-PRIM2-1	human
lnc-CSMD3-4	human,mouse	lnc-PRIM2-2	human
lnc-CSMD3-5	human,mouse	lnc-PRKD1-1	human
lnc-CSTF3-1	human,mouse	lnc-PRL-1	human
lnc-CTGF-1	human,mouse	lnc-PRL-2	human
lnc-CTGF-2	human,mouse	lnc-PRL-3	human
lnc-CTGF-3	human,mouse	lnc-PRL-5	human
lnc-CTGF-4	human,mouse	lnc-PROX1-3	mouse
lnc-CTIF-1	human,mouse	lnc-PROX1-4	mouse
lnc-CTIF-2	human,mouse	lnc-PSMD6-1	human
lnc-CTIF-3	human,mouse	lnc-PSMD7-1	mouse
lnc-CTNNA2-1	human	lnc-PSMD7-10	mouse
lnc-CTNNA2-2	human	lnc-PSMD7-3	human
lnc-CTNNA2-3	human	lnc-PSMD7-5	human
lnc-CTNNA2-4	human	lnc-PSMD7-6	mouse
lnc-CTPS1-1	human	lnc-PSMD7-7	mouse
lnc-CTPS1-2	human	lnc-PSMD7-8	human
lnc-CTPS1-3	human	lnc-PSMD7-9	mouse
lnc-CUL2-1	human	lnc-PTCH1-1	human,mouse
lnc-CWC22-1	human,mouse	lnc-PUDP-1	mouse
lnc-CWC22-2	human,mouse	lnc-PURA-1	human,mouse
lnc-CXXC5-1	human	lnc-RAB11FIP2-2	human,mouse
lnc-CYLD-1	human,mouse	lnc-RBM24-7	human,mouse
lnc-CYLD-2	human,mouse	lnc-RBM26-4	human
lnc-CYLD-3	human,mouse	lnc-RNF144A-3	mouse
lnc-CYLD-4	human,mouse	lnc-RREB1-1	mouse
lnc-CYLD-5	human,mouse	lnc-RWDD3-2	human
lnc-CYR61-1	human,mouse	lnc-SALL1-23	human
lnc-CYR61-2	human,mouse	lnc-SALL1-8	human
lnc-CYR61-3	human,mouse	lnc-SASH1-1	human
lnc-Dab1-1	human,mouse	lnc-SASH1-2	human
lnc-Dab1-2	human,mouse	lnc-SCRG1-2	human
lnc-DAB2IP-1	human	lnc-SCRG1-3	human
lnc-DAB2IP-2	human	lnc-SCRG1-6	mouse
lnc-DCBLD2-1	human,mouse	lnc-SEL1L-10	human
lnc-DCN-1	human	lnc-SEL1L-11	human
lnc-DCUN1D5-1	human	lnc-SEMA6D-2	human
lnc-DDHD1-1	human	lnc-SEMA6D-3	human
lnc-DDHD1-3	human	lnc-SENP5-5	human,mouse
lnc-DEGS1-1	mouse	lnc-SEPT9-1	human
lnc-DGKB-1	human	lnc-SEPT9-2	human
lnc-DHCR24-1	human	lnc-SETBP1-1	human
lnc-DHRS7-1	human	lnc-SETD4-1	human
lnc-DHRS7-2	human	lnc-SHOX2-1	human
lnc-DHX15-1	mouse	lnc-SI-2	human
lnc-DHX15-2	human,mouse	lnc-SI-9	human
lnc-DIO2-1	human	lnc-SLC12A1-1	human
lnc-DIO2-2	human	lnc-SLC16A14-1	mouse
lnc-DISC1-1	human	lnc-SLC18A1-1	human,mouse
lnc-DISC1-2	human	lnc-SLC35B3-2	human,mouse
lnc-DISC1-3	human	lnc-SLC35B3-3	human,mouse
lnc-DKK2-1	human,mouse	lnc-SLC35B3-4	human,mouse
lnc-DKK3-1	human	lnc-SLC39A10-4	human
lnc-DLK1-2	human	lnc-SNX10-1	human,mouse
lnc-DLK1-4	human	lnc-SNX7-1	mouse
lnc-DLK1-6	human	lnc-SORCS1-2	human
lnc-DLK1-8	human	lnc-SOX10-1	human,mouse
lnc-DLL1-1	human,mouse	lnc-SOX2-1	human,mouse
lnc-DLL4-1	human	lnc-SOX2-2	human,mouse
lnc-DLL4-2	human	lnc-SOX2-3	human,mouse
lnc-DNAJB6-1	human	lnc-SOX6-1	human,mouse
lnc-DNAJB6-2	human	lnc-SPOCK3-2	human,mouse
lnc-DNAJB6-3	human	lnc-SPOCK3-3	human,mouse
lnc-DNAJB6-4	human	lnc-ST3GAL5-1	mouse
lnc-DNAJB6-5	human	lnc-SULF2-2	human
lnc-DNAJB8-1	mouse	lnc-TARDBP-2	mouse
lnc-DNAJB9-1	human	lnc-TARDBP-3	mouse
lnc-DNAJC11-1	human,mouse	lnc-TARDBP-4	mouse
lnc-DNAJC11-2	human,mouse	lnc-TBX18-1	human,mouse
lnc-DNAJC11-3	human,mouse	lnc-TCF7L2-1	human,mouse
lnc-DNAJC19-1	human,mouse	lnc-TENM1-1	human
lnc-DNAJC19-2	human,mouse	lnc-TENM1-4	human
lnc-DNAJC19-3	human,mouse	lnc-TENM2-5	human
lnc-DNAJC5B-1	human	lnc-TENM3-7	human
lnc-DPP10-1	human,mouse	lnc-TGFB2-1	human
lnc-DPP10-2	human,mouse	lnc-TLE1-1	human,mouse
lnc-DPP10-3	human,mouse	lnc-TLR4-1	human
lnc-DPP10-4	human,mouse	lnc-TLR4-2	human,mouse
lnc-DPP10-5	human,mouse	lnc-TLR4-3	human,mouse
lnc-DPYD-1	mouse	lnc-TMEM132B-1	human
lnc-DPYS-1	human	lnc-TMEM161B-2	human
lnc-DSCAM-1	human	lnc-TMEM182-1	human
lnc-DSCR3-1	human	lnc-TMEM260-1	human
lnc-DST-1	human	lnc-TOP2B-1	human
lnc-DTNA-1	human,mouse	lnc-TOP2B-5	human
lnc-DUSP10-1	human	lnc-TSHZ3-10	mouse
lnc-DUSP5-1	human,mouse	lnc-TSHZ3-11	mouse
lnc-DUSP5-2	human,mouse	lnc-TSHZ3-2	mouse
lnc-DUSP5-3	human,mouse	lnc-TSHZ3-4	mouse
lnc-DUSP8-1	mouse	lnc-TSHZ3-5	mouse
lnc-DYDC1-1	human	lnc-TSHZ3-6	mouse
lnc-E2F7-1	human,mouse	lnc-TSHZ3-7	mouse
lnc-E2F7-2	human,mouse	lnc-TSHZ3-8	mouse
lnc-E2F7-3	human,mouse	lnc-TSHZ3-9	mouse
lnc-E2F7-4	human,mouse	lnc-TTC17-1	mouse
lnc-E2F7-5	human,mouse	lnc-TTC17-3	human
lnc-EFCAB2-1	human	lnc-UACA-1	human
lnc-EHBP1-1	human,mouse	lnc-UBAC2-1	human,mouse
lnc-EIF3E-1	mouse	lnc-UBE2E1-3	human,mouse
lnc-EIF3H-1	human	lnc-UBE2V2-1	human,mouse
lnc-EIF4E-1	human,mouse	lnc-UNC93A-7	human
lnc-EIF4E-2	human,mouse	lnc-URI1-1	human
lnc-EIF4E3-1	human	lnc-VAV3-4	mouse
lnc-EIF4G2-1	mouse	lnc-VEGFA-2	human
lnc-EIF4G2-2	mouse	lnc-VRK1-2	human,mouse
lnc-EIF4G2-3	mouse	lnc-VRK1-3	human,mouse
lnc-EIF4G2-4	mouse	lnc-WBSCR16-1	human
lnc-EIF5-1	mouse	lnc-WDR72-1	mouse
lnc-ELFN1-1	human,mouse	lnc-ZC3H11A-1	mouse
lnc-ELFN1-2	human,mouse	lnc-ZC3H12C-2	human
lnc-ELOVL4-1	human,mouse	lnc-ZC3HAV1-1	human
lnc-ELOVL5-1	human	lnc-ZEB2-1	human,mouse
lnc-EMX2-1	human,mouse	lnc-ZEB2-2	human,mouse
lnc-EMX2-2	human,mouse	lnc-ZEB2-3	human,mouse
lnc-EMX2-3	human,mouse	lnc-ZEB2-8	human,mouse
lnc-EN1-1	human,mouse	lnc-ZFHX3-1	mouse
lnc-ENPP1-1	human	lnc-ZFHX3-3	mouse
lnc-ENSGALT00000018800-1	mouse	lnc-ZFHX3-4	mouse
lnc-EPHA7-1	human,mouse	lnc-ZFHX3-6	mouse
lnc-EPHA7-2	human,mouse	lnc-ZFHX3-8	mouse
lnc-EPHA7-3	human,mouse	lnc-ZIC1-3	human
lnc-ERG-1	human	lnc-ZIC3-1	human
lnc-ERICH1-1	human,mouse	lnc-ZMIZ1-5	human,mouse
lnc-ERICH1-2	human,mouse	lnc-ZNF281-1	mouse
lnc-ESRRB-1	human	lnc-ZNF330-1	mouse
lnc-ESRRG-1	mouse	lnc-ZNF330-2	mouse
lnc-ETAA1-1	human	lnc-ZNF503-3	human,mouse
lnc-ETAA1-2	human,mouse	lnc-ZNF503-4	human,mouse
lnc-ETAA1-3	human	lnc-ZNF516-1	mouse
lnc-ETNPPL-1	mouse	lnc-ZNF516-2	mouse
lnc-EXOC5-1	human,mouse	lnc-ZNF804B-1	mouse
lnc-EYA1-1	human
lnc-EYA1-2	human
lnc-EYA2-1	mouse
lnc-EYA4-1	human
lnc-FAM107B-1	mouse
lnc-FAM110B-1	human,mouse
lnc-FAM110C-1	human
lnc-FAM120A-1	mouse
lnc-FAM120A-2	mouse
lnc-FAM124B-1	mouse
lnc-FAM124B-2	mouse
lnc-FAM124B-3	mouse
lnc-FAM124B-4	mouse
lnc-FAM135A-1	human,mouse
lnc-FAM150B-1	human
lnc-FAM155B-1	human
lnc-FAM163B-1	human,mouse
lnc-FAM174B-1	mouse
lnc-FAM19A2-1	human
lnc-FAM19A2-2	human
lnc-FAM204A-1	human,mouse
lnc-FAM204A-2	human,mouse
lnc-FAM46A-1	human,mouse
lnc-FAM46A-2	human
lnc-FAM49A-2	human
lnc-FAM60A-1	human,mouse
lnc-FAM83B-1	human,mouse
lnc-FAM83B-2	human,mouse
lnc-FAM83B-3	human
lnc-FAM84A-1	human
lnc-FAT3-1	human
lnc-FAT3-2	human
lnc-FAT3-3	human
lnc-FBLN2-1	mouse
lnc-FBLN2-2	human
lnc-FBLN2-3	human
lnc-FBLN2-4	human
lnc-FBXO11-1	human,mouse
lnc-FBXO15-1	human
lnc-FBXO15-10	human
lnc-FBXO15-11	human
lnc-FBXO15-12	human
lnc-FBXO15-13	human
lnc-FBXO15-2	human
lnc-FBXO15-3	human
lnc-FBXO15-4	human
lnc-FBXO15-5	human
lnc-FBXO15-6	human
lnc-FBXO15-7	human
lnc-FBXO15-8	human
lnc-FBXO15-9	human
lnc-FBXO32-1	human
lnc-FBXO9-1	human
lnc-FEM1A-1	human
lnc-FERMT1-1	human,mouse
lnc-FERMT1-2	human,mouse
lnc-FERMT1-3	human,mouse
lnc-FERMT1-4	human,mouse
lnc-FERMT1-5	human,mouse
lnc-FIGN-1	human,mouse
lnc-FIGN-2	human,mouse
lnc-FLI1-1	human
lnc-FLRT2-11	human
lnc-FLRT2-14	human
lnc-FLRT2-2	human
lnc-FLRT2-3	human
lnc-FLRT2-4	human
lnc-FLRT2-5	human
lnc-FLRT2-7	human
lnc-FLRT2-8	human
lnc-FN3KRP-1	human
lnc-FOS-1	human
lnc-FOXF1-1	human
lnc-FOXG1-1	human
lnc-FOXG1-10	human
lnc-FOXG1-2	human
lnc-FOXG1-3	human
lnc-FOXG1-4	human
lnc-FOXG1-5	human
lnc-FOXG1-6	human
lnc-FOXG1-7	human
lnc-FOXG1-8	human
lnc-FOXG1-9	human
lnc-FOXL2-1	human
lnc-FOXN2-1	human,mouse
lnc-FOXN2-2	human
lnc-FOXN3-3	human,mouse
lnc-FOXO3-1	human
lnc-FOXO3-2	human
lnc-FOXO3-3	human
lnc-FRK-1	human
lnc-FRMD1-1	human
lnc-FRMD4B-1	human
lnc-FRMD6-1	human
lnc-FRMD6-2	human
lnc-FSTL5-1	human,mouse
lnc-FSTL5-10	human,mouse
lnc-FSTL5-11	human,mouse
lnc-FSTL5-12	human,mouse
lnc-FSTL5-2	human,mouse
lnc-FSTL5-3	human,mouse
lnc-FSTL5-4	human,mouse
lnc-FSTL5-5	human,mouse
lnc-FSTL5-6	human,mouse
lnc-FSTL5-7	human,mouse
lnc-FSTL5-8	human,mouse
lnc-FSTL5-9	human,mouse
lnc-FXR1-1	mouse
lnc-FYN-1	human
lnc-FYN-2	human
lnc-FZD10-1	human,mouse
lnc-FZD3-1	human
lnc-FZD3-2	human
lnc-G2E3-1	human
lnc-G2E3-2	human
lnc-GABRA4-2	mouse
lnc-GABRB1-1	mouse
lnc-GABRG2-1	human,mouse
lnc-GABRG2-2	human,mouse
lnc-GABRG2-3	human,mouse
lnc-GALNT1-1	human
lnc-GALNT18-1	human
lnc-GALNT18-2	mouse
lnc-GALNT18-4	human
lnc-GALNT18-5	mouse
lnc-GALNT5-1	human,mouse
lnc-GALNT9-2	human
lnc-GALNTL6-5	mouse
lnc-GAP43-1	human,mouse
lnc-GAP43-2	human,mouse
lnc-GARNL3-1	mouse
lnc-GATA3-1	human,mouse
lnc-GATA3-2	human,mouse
lnc-GATA4-1	human
lnc-GATA6-1	human,mouse
lnc-GBE1-1	human
lnc-GBE1-10	human
lnc-GBE1-11	human
lnc-GBE1-12	human
lnc-GBE1-13	human
lnc-GBE1-14	human
lnc-GBE1-15	human
lnc-GBE1-16	human
lnc-GBE1-17	human
lnc-GBE1-18	human
lnc-GBE1-2	human
lnc-GBE1-3	human
lnc-GBE1-4	human
lnc-GBE1-5	human
lnc-GBE1-6	human
lnc-GBE1-7	human
lnc-GBE1-8	human
lnc-GBE1-9	human
lnc-GDAP1-1	human,mouse
lnc-GDAP2-1	mouse
lnc-GINS3-1	human
lnc-GIPC2-1	human,mouse
lnc-GLI2-1	human
lnc-GLI2-2	human,mouse
lnc-GLI2-3	human,mouse
lnc-GLI2-4	human,mouse
lnc-GLI2-5	human,mouse
lnc-GLRX3-1	human,mouse
lnc-GMNN-1	mouse
lnc-GNAI1-2	human,mouse
lnc-GORAB-1	mouse
lnc-GPATCH2-1	mouse
lnc-GPATCH2-2	mouse
lnc-GPATCH2-3	mouse
lnc-GPATCH2-4	mouse
lnc-GPATCH2L-1	mouse
lnc-GPATCH2L-2	human
lnc-GPD2-1	human,mouse
lnc-GPD2-2	human,mouse
lnc-GPR132-1	human
lnc-GPR26-1	human,mouse
lnc-GPR26-2	human,mouse
lnc-GPR26-3	human,mouse
lnc-GPR26-4	human,mouse
lnc-GPR63-2	mouse
lnc-GPR65-1	human
lnc-GPR78-1	human
lnc-GPR78-2	human
lnc-GPR78-3	human
lnc-GRB10-1	human
lnc-GRB10-2	human
lnc-GRB14-1	human,mouse
lnc-GRHL2-1	human
lnc-GRID1-1	human
lnc-GRIK2-3	human
lnc-GRIN2A-1	human
lnc-GRIN2A-2	human
lnc-GRIN2A-3	human
lnc-GRIN2A-4	human
lnc-GRIN2A-5	human
lnc-GRIN2A-6	human
lnc-GRM3-1	human
lnc-GRM7-1	human
lnc-GRM7-2	human
lnc-GRXCR1-1	human
lnc-GSAP-1	human,mouse
lnc-GSC-1	human
lnc-GSC-2	human
lnc-GSC-3	human
lnc-GUCY1A2-2	human
lnc-GUCY1A3-1	human
lnc-GYPC-1	human
lnc-GYPC-4	human
lnc-GYPC-5	human
lnc-GYPC-6	human
lnc-GYPC-7	human
lnc-HAO1-1	human
lnc-HAO1-2	human
lnc-HDAC11-1	mouse
lnc-HDAC11-2	human,mouse
lnc-HDAC4-1	human,mouse
lnc-HDAC4-2	human,mouse
lnc-HEATR6-1	mouse
lnc-HEMK1-1	human
lnc-HMCN1-1	mouse
lnc-HMCN1-2	mouse
lnc-HMGB2-1	human,mouse
lnc-HMX1-1	mouse
lnc-HMX1-2	mouse
lnc-HNF1B-1	mouse
lnc-HNF4G-1	human
lnc-HNRNPA3-1	human,mouse
lnc-HNRNPA3-2	human,mouse
lnc-HOXD10-1	mouse
lnc-HPGD-1	human,mouse
lnc-HPGD-2	human
lnc-HS2ST1-1	mouse
lnc-HS2ST1-2	mouse
lnc-HS3ST5-1	human
lnc-HS3ST5-2	human
lnc-HS3ST5-3	human
lnc-HS3ST5-4	human
lnc-HS3ST5-5	human
lnc-HS3ST5-6	human
lnc-HS3ST5-7	human
lnc-HSD17B12-1	human,mouse
lnc-HTR1B-1	human,mouse
lnc-HTR1D-1	human
lnc-HYI-1	human
lnc-HYI-2	human
lnc-IBTK-1	human,mouse
lnc-IBTK-2	human,mouse
lnc-IBTK-3	human,mouse
lnc-ID2-1	human,mouse
lnc-ID2-2	human,mouse
lnc-ID2-3	human,mouse
lnc-ID2-4	human,mouse
lnc-ID2-5	human,mouse
lnc-ID2-6	human,mouse
lnc-ID2-7	human,mouse
lnc-IFRD1-1	human
lnc-IFT43-1	mouse
lnc-IFT88-1	human
lnc-IGSF11-1	human,mouse
lnc-IGSF11-2	human,mouse
lnc-IGSF5-1	human
lnc-IL12B-1	human,mouse
lnc-IL15-1	human
lnc-IMPAD1-1	human
lnc-IMPAD1-2	human
lnc-ING2-1	human
lnc-ING3-1	mouse
lnc-INHBB-1	human,mouse
lnc-INHBB-2	human,mouse
lnc-INHBB-3	human,mouse
lnc-INPP4B-1	mouse
lnc-INSC-1	human,mouse
lnc-INSC-2	human,mouse
lnc-INSC-3	human,mouse
lnc-INSC-4	human,mouse
lnc-INSC-5	human,mouse
lnc-INSC-6	human,mouse
lnc-INSC-7	human,mouse
lnc-IPO8-1	human,mouse
lnc-IRF2-1	human,mouse
lnc-IRF2-2	human,mouse
lnc-IRF8-1	human
lnc-IRS1-1	human,mouse
lnc-IRS1-2	human,mouse
lnc-IRS1-3	human,mouse
lnc-irx2-1	human
lnc-IRX4-1	human
lnc-IRX4-2	human
lnc-ITPR1-1	mouse
lnc-ITPRIP-1	human
lnc-JADE1-1	human,mouse
lnc-JADE1-2	human,mouse
lnc-JPH1-1	human,mouse
lnc-JPH1-2	human,mouse
lnc-JUN-1	human,mouse
lnc-JUN-2	human,mouse
lnc-KAZN-1	mouse
lnc-KCNE2-1	human
lnc-KCNE2-2	human
lnc-KCNE4-1	human,mouse
lnc-KCNF1-1	human
lnc-KCNH8-1	human,mouse
lnc-KCNJ16-1	human,mouse
lnc-KCNJ3-1	human
lnc-KCNK2-1	human,mouse
lnc-KCNV1-1	human,mouse
lnc-KCTD1-1	human
lnc-KDM8-1	mouse
lnc-KIAA0825-1	human
lnc-KIAA1456-2	human
lnc-KIAA1644-3	human
lnc-KIAA1715-1	human
lnc-KIF13B-1	mouse
lnc-KIF13B-2	mouse
lnc-KIF2B-1	mouse
lnc-KL-1	human,mouse
lnc-KL-2	human,mouse
lnc-KLF4-1	human,mouse
lnc-KLHL2-1	mouse
lnc-KLHL31-1	human
lnc-KLHL38-1	human
lnc-LAPTM4A-1	human,mouse
lnc-LARP4B-2	human
lnc-LCA5-1	human,mouse
lnc-LCLAT1-1	human
lnc-LCORL-1	human,mouse
lnc-LCORL-2	human,mouse
lnc-LCORL-3	human,mouse
lnc-LCORL-4	human,mouse
lnc-LEO1-1	human
lnc-LGALSL-1	human
lnc-LHX2-1	mouse
lnc-LHX2-2	mouse
lnc-LMO2-1	mouse
lnc-LMO4-2	human,mouse
lnc-LMO4-3	human,mouse
lnc-LMO4-4	human,mouse
lnc-LMX1B-1	mouse
lnc-LONRF1-1	human
lnc-LPAR5-1	mouse
lnc-Lpin1-1	human,mouse
lnc-Lpin1-2	human,mouse
lnc-LRFN2-1	human,mouse
lnc-LRIG1-1	mouse
lnc-LRIG3-1	human
lnc-LRP12-1	human
lnc-LRP4-1	human
lnc-LRRC32-1	human,mouse
lnc-LRRC3B-1	human
lnc-LRRC3B-2	human
lnc-LRRC3B-3	human
lnc-LRRC4C-3	human
lnc-LRRC4C-4	human
lnc-LRRC6-1	human,mouse
lnc-LSAMP-1	human,mouse
lnc-LSAMP-2	human,mouse
lnc-LSAMP-3	human,mouse
lnc-LSAMP-5	human,mouse
lnc-LSM14B-1	human,mouse
lnc-LSM6-1	human
lnc-LYN-1	mouse
lnc-LYPLAL1-1	human,mouse
lnc-LYSMD4-1	human,mouse
lnc-MAD2L1-1	human
lnc-MAD2L1-10	human
lnc-MAD2L1-11	human
lnc-MAD2L1-12	human
lnc-MAD2L1-13	human
lnc-MAD2L1-14	human
lnc-MAD2L1-15	human
lnc-MAD2L1-2	human
lnc-MAD2L1-3	human
lnc-MAD2L1-4	human
lnc-MAD2L1-5	human
lnc-MAD2L1-6	human
lnc-MAD2L1-7	human
lnc-MAD2L1-8	human
lnc-MAD2L1-9	human
lnc-MAF-1	human,mouse
lnc-MAF-2	human,mouse
lnc-MAGI2-1	human,mouse
lnc-MAGI3-1	mouse
lnc-MANEA-1	human,mouse
lnc-MANEA-2	human,mouse
lnc-MANEA-3	human,mouse
lnc-MANEA-4	human,mouse
lnc-MANEA-5	human,mouse
lnc-MANEA-6	human,mouse
lnc-MANSC1-1	mouse
lnc-MAP2K6-1	human,mouse
lnc-MAP2K6-2	human,mouse
lnc-MAP3K7-1	human,mouse
lnc-MAP3K7-2	human,mouse
lnc-MAP3K7-3	human,mouse
lnc-MAPK6-1	human
lnc-MAPKAPK3-1	human,mouse
lnc-MAT2B-1	human,mouse
lnc-MAT2B-10	human,mouse
lnc-MAT2B-11	human,mouse
lnc-MAT2B-12	human,mouse
lnc-MAT2B-13	human,mouse
lnc-MAT2B-14	human,mouse
lnc-MAT2B-15	human,mouse
lnc-MAT2B-16	human,mouse
lnc-MAT2B-17	human,mouse
lnc-MAT2B-18	human,mouse
lnc-MAT2B-19	human,mouse
lnc-MAT2B-2	human,mouse
lnc-MAT2B-20	human,mouse
lnc-MAT2B-21	human,mouse
lnc-MAT2B-22	human,mouse
lnc-MAT2B-23	human,mouse
lnc-MAT2B-24	human,mouse
lnc-MAT2B-3	human,mouse
lnc-MAT2B-4	human,mouse
lnc-MAT2B-5	human,mouse
lnc-MAT2B-6	human,mouse
lnc-MAT2B-7	human,mouse
lnc-MAT2B-8	human,mouse
lnc-MAT2B-9	human,mouse
lnc-MCTP2-1	human
lnc-MCTP2-2	human
lnc-MCTP2-3	human
lnc-MCTP2-4	human
lnc-MCTP2-5	human,mouse
lnc-MDGA1-1	human,mouse
lnc-MED21-1	mouse
lnc-MEIS1-1	human,mouse
lnc-MEIS1-2	human,mouse
lnc-MEIS1-3	human,mouse
lnc-MEIS1-4	human,mouse
lnc-MEIS1-5	human,mouse
lnc-MEIS1-6	human,mouse
lnc-MEIS1-7	human,mouse
lnc-MEOX2-1	human,mouse
lnc-MESDC1-1	human,mouse
lnc-METAP2-1	human,mouse
lnc-METTL11B-1	mouse
lnc-METTL11B-2	mouse
lnc-METTL8-1	mouse
lnc-MFAP5-1	human
lnc-MFSD1-1	human,mouse
lnc-MGA-1	human
lnc-MGAT4C-1	human
lnc-MGAT4C-2	human
lnc-MGAT4C-3	human
lnc-MGMT-1	human,mouse
lnc-MICALL2-1	human
lnc-MICALL2-2	human
lnc-MMP16-1	human,mouse
lnc-MN1-1	human
lnc-MN1-2	human
lnc-MN1-3	human
lnc-MN1-4	human
lnc-MOB2-1	mouse
lnc-MOB2-2	mouse
lnc-MPG-1	human
lnc-MPG-2	human
lnc-MPHOSPH6-1	human
lnc-MPHOSPH6-2	human
lnc-MPHOSPH6-3	human
lnc-MPP6-1	mouse
lnc-MPP6-2	mouse
lnc-MRPL39-1	human
lnc-MRPL39-2	human
lnc-MRPL39-3	human
lnc-MRPL39-4	human
lnc-MRPS6-1	human
lnc-MSC-1	human
lnc-MSRA-1	mouse
lnc-MTPN-1	mouse
lnc-MTX2-1	human,mouse
lnc-MTX2-10	human,mouse
lnc-MTX2-11	human,mouse
lnc-MTX2-12	human,mouse
lnc-MTX2-2	human,mouse
lnc-MTX2-3	human,mouse
lnc-MTX2-4	human,mouse
lnc-MTX2-5	human,mouse
lnc-MTX2-6	human,mouse
lnc-MTX2-7	human,mouse
lnc-MTX2-8	human,mouse
lnc-MTX2-9	human,mouse
lnc-MVB12B-1	human,mouse
lnc-MVB12B-4	human,mouse
lnc-MYOM2-1	human
lnc-MYOM2-2	human
lnc-MYOZ1-1	human,mouse
lnc-MYOZ2-2	mouse
lnc-MYT1L-1	human
lnc-MYT1L-2	human
lnc-MYT1L-3	human
lnc-N6AMT1-1	human
lnc-N6AMT1-2	human
lnc-N6AMT1-3	human
lnc-N6AMT1-4	human
lnc-N6AMT1-5	human
lnc-N6AMT1-6	human
lnc-N6AMT1-7	human
lnc-NAF1-1	human
lnc-NAF1-2	human
lnc-NAV3-1	human
lnc-NAV3-2	human,mouse
lnc-NCAM2-1	human
lnc-NCAM2-10	human,mouse
lnc-NCAM2-2	human
lnc-NCAM2-3	human
lnc-NCAM2-4	human,mouse
lnc-NCAM2-5	human
lnc-NCAM2-6	human,mouse
lnc-NCAM2-7	human
lnc-NCAM2-8	human
lnc-NCAM2-9	human,mouse
lnc-NCOA2-1	human,mouse
lnc-NCOA3-1	human,mouse
lnc-NDUFAF4-1	mouse
lnc-NELL1-1	human
lnc-NELL1-2	human
lnc-NENF-1	human,mouse
lnc-NENF-2	human,mouse
lnc-NETO1-1	human
lnc-NETO1-2	human
lnc-NEUROD2-1	human
lnc-NFAM1-1	human,mouse
lnc-NFATC2-1	human,mouse
lnc-NFKB1-1	human,mouse
lnc-NFKBIZ-1	human
lnc-NINJ2-1	human
lnc-NLGN1-4	human
lnc-NLGN1-5	human
lnc-NLGN1-6	human
lnc-NMNAT3-1	human,mouse
lnc-NMUR2-1	human
lnc-NOTCH1-1	human
lnc-NOTCH2-1	mouse
lnc-NOVA1-1	human,mouse
lnc-NOVA1-2	human
lnc-NOVA1-3	human
lnc-NOVA1-4	human,mouse
lnc-NPAS3-2	human
lnc-NR2F2-1	mouse
lnc-NR2F2-2	human
lnc-NR2F2-3	human
lnc-NR2F2-4	human
lnc-NR2F2-5	human
lnc-NR2F2-6	mouse
lnc-NR2F2-7	human
lnc-NR2F2-8	human
lnc-NR4A2-1	human
lnc-NR4A2-2	mouse
lnc-NR4A2-3	human
lnc-NR4A2-4	mouse
lnc-NR4A3-1	human,mouse
lnc-NR4A3-2	human,mouse
lnc-NR4A3-3	human,mouse
lnc-NR4A3-4	human,mouse
lnc-NR4A3-5	human,mouse
lnc-NR5A2-1	mouse
lnc-NR5A2-2	mouse
lnc-NR5A2-4	mouse
lnc-NR5A2-5	mouse
lnc-NR5A2-7	mouse
lnc-NRIP1-1	human
lnc-NRIP1-2	human
lnc-NRIP1-3	human
lnc-NRP1-1	human,mouse
lnc-NRP1-2	human
lnc-NRXN3-1	human
lnc-NRXN3-2	human
lnc-NSG1-1	human
lnc-NTM-4	human,mouse
lnc-NTRK3-1	human,mouse
lnc-NUP35-1	human
lnc-NUP35-2	human
lnc-NYAP2-1	human,mouse
lnc-NYAP2-3	human,mouse
lnc-NYAP2-4	human,mouse
lnc-OAT-1	mouse
lnc-OAZ2-1	human
lnc-OLFM3-1	human
lnc-OLFM3-2	human
lnc-OLFM3-4	human
lnc-OMA1-1	human,mouse
lnc-OMA1-2	human,mouse
lnc-OSBPL8-1	human
lnc-OSBPL8-2	human
lnc-OSBPL8-3	human
lnc-OTOL1-1	human
lnc-OTOL1-2	human
lnc-OTOL1-3	human
lnc-OTOL1-4	human
lnc-OTOL1-5	human
lnc-OTUD4-1	human,mouse
lnc-OTX2-1	human,mouse
lnc-OTX2-2	human,mouse
lnc-OTX2-3	human,mouse
lnc-OXR1-1	human
lnc-OXR1-2	human
lnc-OXR1-3	human
lnc-OXR1-4	human
lnc-OXR1-5	human
lnc-PAPPA-1	mouse
lnc-PAPPA-2	mouse
lnc-PAPPA-3	mouse
lnc-PAPPA-4	mouse
lnc-PAPPA-5	mouse
lnc-PAPSS1-1	human,mouse
lnc-PARD3-1	human
lnc-PARD3-2	human
lnc-PARVA-1	human
lnc-PARVG-1	human
lnc-PAX3-1	human,mouse
lnc-PCDH18-5	human,mouse
lnc-PCDH7-1	human,mouse
lnc-PCDH7-2	human,mouse
lnc-PCDH7-3	human,mouse
lnc-PCLO-1	human
lnc-PCMTD1-1	human,mouse
lnc-PCMTD1-2	mouse
lnc-PCSK1-1	human
lnc-PDE10A-1	human
lnc-PDE3A-1	human
lnc-PDE3A-2	human
lnc-PDE3A-3	human
lnc-PDHX-1	human
lnc-PDZRN3-1	human,mouse
lnc-PDZRN3-2	human,mouse
lnc-PDZRN3-3	mouse
lnc-PDZRN4-1	human,mouse
lnc-PEPCK-2	human
lnc-PEPCK-3	human
lnc-PEX10-1	human,mouse
lnc-PEX10-2	human,mouse
lnc-PEX26-1	human
lnc-PFKFB3-1	human,mouse
lnc-PGRMC2-1	human,mouse
lnc-PHF21A-1	human,mouse
lnc-PHF21B-1	human
lnc-PHLDB2-1	mouse
lnc-phox2b-1	human,mouse
lnc-phox2b-2	human,mouse
lnc-PHYHIPL-1	human
lnc-PIAS2-1	human
lnc-PID1-1	human,mouse
lnc-PID1-2	human,mouse
lnc-PID1-3	human,mouse
lnc-PIK3CB-1	human
lnc-PIK3CB-2	human
lnc-PIM3-4	human
lnc-PIM3-6	human
lnc-PKHD1-1	mouse
lnc-PKN2-1	human,mouse
lnc-PKN2-2	human,mouse
lnc-PKN2-3	human,mouse
lnc-PKN2-4	human,mouse
lnc-PKN2-5	human,mouse
lnc-PKN2-6	human,mouse
lnc-PKN2-7	human,mouse
lnc-PLCB4-1	mouse
lnc-PLCXD2-1	mouse
lnc-PLOD2-1	human
lnc-PLOD2-10	human
lnc-PLOD2-11	human
lnc-PLOD2-12	human
lnc-PLOD2-13	human
lnc-PLOD2-14	human
lnc-PLOD2-15	human
lnc-PLOD2-16	human
lnc-PLOD2-17	human
lnc-PLOD2-18	human
lnc-PLOD2-19	human
lnc-PLOD2-2	human
lnc-PLOD2-20	human
lnc-PLOD2-21	human
lnc-PLOD2-22	human
lnc-PLOD2-3	human
lnc-PLOD2-4	human
lnc-PLOD2-5	human
lnc-PLOD2-6	human
lnc-PLOD2-7	human
lnc-PLOD2-8	human
lnc-PLOD2-9	human
lnc-PLPP4-1	mouse
lnc-PLPP4-2	mouse
lnc-PLXNA2-1	human,mouse
lnc-PLXNA2-2	human,mouse
lnc-PLXNA2-3	human,mouse
lnc-PLXNA4-2	human,mouse
lnc-PLXNC1-1	human
lnc-PLXNC1-2	human
lnc-POLG-1	human,mouse
lnc-POLG-2	human,mouse
lnc-POLG-3	human,mouse
lnc-POLR1A-1	human,mouse
lnc-POLR2L-1	human
lnc-POLR2L-2	human
lnc-POLR2L-3	human
lnc-POLR3A-1	human
lnc-POP5-1	human
lnc-PPARGC1A-1	mouse
lnc-PPARGC1A-2	mouse
lnc-PPARGC1A-3	mouse
lnc-PPARGC1A-4	mouse
lnc-PPP1CB-1	human,mouse
lnc-PPP1R3B-1	mouse
lnc-PPP2R5E-1	human
lnc-PPP3CA-1	human,mouse
lnc-PRDM5-1	human
lnc-PRDM5-2	human
lnc-PRDM5-3	human
lnc-PRDX3-1	human
lnc-PRDX3-2	human
lnc-PRKAR2A-1	human
lnc-PRKCI-1	human
lnc-PRKD1-1	human
lnc-PRKD1-2	human
lnc-PRKD1-3	human
lnc-PRLHR-1	human,mouse
lnc-PRLHR-2	human,mouse
lnc-PRMT3-1	mouse
lnc-PROX1-1	human,mouse
lnc-PROX1-2	human,mouse
lnc-PROX1-3	human,mouse
lnc-PROX1-4	human,mouse
lnc-PRR5L-1	human,mouse
lnc-PRTG-1	mouse
lnc-PSMA1-1	mouse
lnc-PSMB1-1	human
lnc-PSMD7-1	human,mouse
lnc-PSMD7-10	human,mouse
lnc-PSMD7-2	human,mouse
lnc-PSMD7-3	human,mouse
lnc-PSMD7-4	human,mouse
lnc-PSMD7-5	human,mouse
lnc-PSMD7-6	human,mouse
lnc-PSMD7-7	human,mouse
lnc-PSMD7-8	human,mouse
lnc-PSMD7-9	human,mouse
lnc-PSMG3-1	human,mouse
lnc-PTBP2-1	mouse
lnc-PTBP2-2	mouse
lnc-PTER-1	human,mouse
lnc-PTPN1-1	human,mouse
lnc-PTPN1-2	human,mouse
lnc-PTPRC-1	mouse
lnc-PTPRF-1	human
lnc-PTPRF-2	human
lnc-PTPRF-3	human
lnc-PTTG1-1	human,mouse
lnc-PTTG1-2	human,mouse
lnc-PUS7-1	human,mouse
lnc-PUS7-2	human,mouse
lnc-QPCT-1	human
lnc-RAB11FIP2-1	human,mouse
lnc-RAB11FIP2-2	human,mouse
lnc-RAB11FIP2-3	human,mouse
lnc-RAB11FIP2-4	human,mouse
lnc-RAB11FIP2-5	human,mouse
lnc-RAB23-1	mouse
lnc-RAB30-1	human,mouse
lnc-RAB8B-1	human
lnc-RAP1B-1	human,mouse
lnc-RAP1B-2	human,mouse
lnc-RAPGEF1-1	human
lnc-RAPGEF2-1	human,mouse
lnc-RAPGEF2-2	human,mouse
lnc-RAPGEF2-3	human,mouse
lnc-RASL11A-1	human
lnc-RASSF5-1	human
lnc-Rbfox3-1	human
lnc-RBM25-1	mouse
lnc-RBMS3-1	mouse
lnc-RBMS3-2	mouse
lnc-RCN1-1	human
lnc-RERGL-1	mouse
lnc-RET-1	human,mouse
lnc-RGMA-1	human,mouse
lnc-RHOBTB1-2	human
lnc-RHOH-1	human,mouse
lnc-RNF144A-1	human,mouse
lnc-RNF144A-2	human,mouse
lnc-RNF144A-3	human,mouse
lnc-RNF144A-4	human,mouse
lnc-RNF144A-5	human,mouse
lnc-RNGTT-2	human
lnc-RNGTT-3	human
lnc-RNPC3-1	human
lnc-RNPC3-2	human
lnc-RNPC3-3	human
lnc-ROBO1-1	human
lnc-ROBO1-11	human
lnc-ROBO1-12	human
lnc-ROBO1-13	human
lnc-ROBO1-14	human
lnc-ROBO1-2	human
lnc-ROBO1-4	human
lnc-ROBO1-5	human
lnc-ROBO1-6	human
lnc-ROBO1-8	human
lnc-ROBO1-9	human
lnc-ROR2-1	human
lnc-RPL22L1-1	human
lnc-RPS12-1	human
lnc-RPS13-1	mouse
lnc-RRM2-2	human
lnc-RRP15-1	human
lnc-RSBN1L-1	human
lnc-RUFY3-1	human
lnc-RUNX1-1	mouse
lnc-RXRA-1	human
lnc-RYR3-1	human
lnc-RYR3-2	human
lnc-RYR3-3	human
lnc-RYR3-4	human
lnc-S1PR1-1	human
lnc-SALL1-9	human,mouse
lnc-SASH1-1	human
lnc-SASH1-2	human
lnc-SATB1-1	human,mouse
lnc-SATB1-2	human,mouse
lnc-SBF2-1	human
lnc-SCARB1-1	human,mouse
lnc-SCARB1-2	human,mouse
lnc-SCD-1	human
lnc-SDC3-1	human
lnc-SEC11A-1	mouse
lnc-SEC16B-1	mouse
lnc-SEC23IP-1	mouse
lnc-SEC24B-1	human
lnc-SEC61A1-1	mouse
lnc-SEC61B-1	human,mouse
lnc-SEC61B-2	human,mouse
lnc-SEL1L-1	human
lnc-SEL1L-10	human
lnc-SEL1L-11	human
lnc-SEL1L-12	human
lnc-SEL1L-13	human
lnc-SEL1L-14	human
lnc-SEL1L-15	human
lnc-SEL1L-16	human
lnc-SEL1L-17	human
lnc-SEL1L-18	human
lnc-SEL1L-19	human
lnc-SEL1L-2	human
lnc-SEL1L-3	human
lnc-SEL1L-4	human
lnc-SEL1L-5	human
lnc-SEL1L-6	human
lnc-SEL1L-7	human
lnc-SEL1L-8	human
lnc-SEL1L-9	human
lnc-SEMA3D-1	human
lnc-SEMA5B-1	mouse
lnc-SEMA5B-2	mouse
lnc-SEMA6A-1	human
lnc-SESN3-1	human
lnc-SET-1	human
lnc-SETD4-1	mouse
lnc-SEZ6L-1	human,mouse
lnc-SGK1-1	human
lnc-SGK1-2	human
lnc-SH3YL1-1	human
lnc-SHOX2-1	human
lnc-SHOX2-2	human
lnc-SHPRH-1	human,mouse
lnc-SHPRH-2	human,mouse
lnc-SHPRH-3	human,mouse
lnc-SHPRH-4	human,mouse
lnc-SI-1	human
lnc-SI-10	human
lnc-SI-11	human
lnc-SI-12	human
lnc-SI-13	human
lnc-SI-14	human
lnc-SI-15	human
lnc-SI-16	human
lnc-SI-17	human
lnc-SI-18	human
lnc-SI-2	human
lnc-SI-3	human
lnc-SI-4	human
lnc-SI-5	human
lnc-SI-6	human
lnc-SI-7	human
lnc-SI-8	human
lnc-SI-9	human
lnc-SIAH1-1	human
lnc-SIM2-1	human
lnc-SIPA1L2-1	human
lnc-Six2-2	human,mouse
lnc-SKAP2-1	human,mouse
lnc-SLC16A7-1	human
lnc-SLC16A7-2	human
lnc-SLC1A4-1	human
lnc-SLC24A5-1	human,mouse
lnc-SLC24A5-2	human,mouse
lnc-SLC25A13-1	mouse
lnc-SLC2A10-1	mouse
lnc-SLC2A3-1	human,mouse
lnc-SLC2A9-1	human,mouse
lnc-SLC30A1-1	human
lnc-SLC35D3-1	human
lnc-SLC35F3-1	mouse
lnc-SLC38A2-1	human
lnc-SLC38A2-2	human
lnc-SLC38A2-3	human
lnc-SLC38A2-4	human
lnc-SLC38A4-1	human
lnc-SLC38A4-2	human
lnc-SLC39A10-1	human,mouse
lnc-SLC39A10-2	human,mouse
lnc-SLC39A10-3	human,mouse
lnc-SLC39A10-4	human,mouse
lnc-SLC39A10-5	human,mouse
lnc-SLC39A10-6	human,mouse
lnc-SLC39A10-7	human,mouse
lnc-SLC39A10-8	human,mouse
lnc-SLC39A11-1	human,mouse
lnc-SLC39A8-1	human,mouse
lnc-SLC44A3-1	human
lnc-SLC4A7-1	human
lnc-SLC4A7-2	human
lnc-SLC4A7-3	human
lnc-SLC6A15-1	human
lnc-SLCO2A1-1	human
lnc-SLCO3A1-1	human,mouse
lnc-SLCO5A1-1	human,mouse
lnc-SLF1-1	human
lnc-SLIT2-1	human,mouse
lnc-SLIT2-2	human,mouse
lnc-SLIT2-3	human,mouse
lnc-SLIT2-4	human,mouse
lnc-SLIT3-1	mouse
lnc-SLITRK3-2	human,mouse
lnc-SMAD6-5	human
lnc-SMOC2-1	human
lnc-SMYD2-1	human
lnc-SMYD3-1	human
lnc-SMYD3-2	human
lnc-SNAPC1-1	human
lnc-SNAPC1-2	human
lnc-SNTG1-3	mouse
lnc-SNTG1-4	mouse
lnc-SNTG2-2	mouse
lnc-SNX10-1	human,mouse
lnc-SNX19-2	human,mouse
lnc-SNX19-3	human,mouse
lnc-SNX19-4	human,mouse
lnc-SNX29-1	human,mouse
lnc-SNX9-1	mouse
lnc-SNX9-2	mouse
lnc-SOCS6-1	human
lnc-SOD2-1	human
lnc-SOD2-2	human
lnc-SOD3-1	human,mouse
lnc-SORBS2-1	mouse
lnc-SORCS1-1	human
lnc-SORCS1-2	human
lnc-SORCS3-1	human
lnc-SORCS3-2	human
lnc-SOX10-1	human,mouse
lnc-SOX2-1	human,mouse
lnc-SOX2-2	human,mouse
lnc-SOX2-3	human,mouse
lnc-SOX6-1	human,mouse
lnc-SOX6-2	human,mouse
lnc-SOX6-3	human,mouse
lnc-SOX6-4	human,mouse
lnc-SP3-1	human
lnc-SPATA16-1	human
lnc-SPHKAP-1	human,mouse
lnc-SPOCK3-1	human,mouse
lnc-SPON2-1	human
lnc-SPON2-2	human
lnc-SPRY1-1	human
lnc-SPRY1-2	human
lnc-SPRY1-3	human
lnc-SPTLC3-1	human,mouse
lnc-SRBD1-1	human,mouse
lnc-SRRM1-1	mouse
lnc-SSBP3-1	human,mouse
lnc-ST3GAL5-1	human,mouse
lnc-ST3GAL5-3	human,mouse
lnc-ST3GAL6-1	human
lnc-ST8SIA2-1	mouse
lnc-ST8SIA2-2	mouse
lnc-STAM-1	human,mouse
lnc-STAM2-1	human
lnc-STAM2-2	human
lnc-STAU2-1	human,mouse
lnc-STEAP4-1	human
lnc-STIM2-1	human,mouse
lnc-STIM2-10	human,mouse
lnc-STIM2-11	human,mouse
lnc-STIM2-12	human,mouse
lnc-STIM2-13	human,mouse
lnc-STIM2-14	human,mouse
lnc-STIM2-15	human,mouse
lnc-STIM2-16	human,mouse
lnc-STIM2-17	human,mouse
lnc-STIM2-18	human,mouse
lnc-STIM2-19	human,mouse
lnc-STIM2-2	human,mouse
lnc-STIM2-20	human,mouse
lnc-STIM2-21	human,mouse
lnc-STIM2-3	human,mouse
lnc-STIM2-4	human,mouse
lnc-STIM2-5	human,mouse
lnc-STIM2-6	human,mouse
lnc-STIM2-7	human,mouse
lnc-STIM2-8	human,mouse
lnc-STIM2-9	human,mouse
lnc-STX17-1	human
lnc-STXBP6-1	human,mouse
lnc-SUCLG1-1	human
lnc-SUCLG1-2	human
lnc-SUCLG1-3	human
lnc-SUCLG1-4	human
lnc-SULF2-1	human,mouse
lnc-SULF2-2	human,mouse
lnc-SUSD4-1	human,mouse
lnc-SV2B-1	human,mouse
lnc-SWAP70-1	human
lnc-SYNE3-1	human
lnc-SYT1-1	human
lnc-SYT1-3	human
lnc-SYT14-1	mouse
lnc-T-2	human
lnc-TAF4-1	human,mouse
lnc-TBC1D1-1	human,mouse
lnc-TBC1D5-2	human
lnc-TBC1D5-3	human
lnc-TBK1-1	human
lnc-TBR1-1	human
lnc-TBX2-1	human
lnc-TBX3-1	human,mouse
lnc-TCERG1L-1	human,mouse
lnc-TCF12-1	human,mouse
lnc-TCF20-1	human,mouse
lnc-TCF21-1	human
lnc-TEAD1-3	human
lnc-TENM2-1	human,mouse
lnc-TENM2-2	human,mouse
lnc-TENM2-3	human,mouse
lnc-TENM2-4	human,mouse
lnc-TENM2-5	human,mouse
lnc-TENM3-1	human,mouse
lnc-TENM3-10	human,mouse
lnc-TENM3-11	human,mouse
lnc-TENM3-12	human,mouse
lnc-TENM3-13	human,mouse
lnc-TENM3-2	human,mouse
lnc-TENM3-3	human,mouse
lnc-TENM3-4	human,mouse
lnc-TENM3-5	human,mouse
lnc-TENM3-6	human,mouse
lnc-TENM3-7	human,mouse
lnc-TENM3-8	human,mouse
lnc-TENM3-9	human,mouse
lnc-TES-1	human,mouse
lnc-TES-2	mouse
lnc-TFAP2C-1	human
lnc-TFAP2C-2	human
lnc-TFEC-1	mouse
lnc-TFEC-2	mouse
lnc-TGFB2-1	human,mouse
lnc-THBS2-1	human
lnc-THBS2-2	human
lnc-THBS2-3	human
lnc-THBS2-4	human
lnc-THNSL1-1	human
lnc-THSD7B-1	human,mouse
lnc-TINAG-1	human,mouse
lnc-TINAG-2	human,mouse
lnc-TLL1-1	human,mouse
lnc-TLN2-1	human
lnc-TLN2-2	human
lnc-TLR3-1	mouse
lnc-TLR3-2	mouse
lnc-TLR3-3	mouse
lnc-TLR4-1	human,mouse
lnc-TLR4-2	human,mouse
lnc-TLR4-3	human,mouse
lnc-TM4SF4-1	human
lnc-TMED10-1	human
lnc-TMEFF2-1	human,mouse
lnc-TMEFF2-2	human,mouse
lnc-TMEFF2-3	human,mouse
lnc-TMEFF2-4	human,mouse
lnc-TMEFF2-5	human,mouse
lnc-TMEFF2-6	human,mouse
lnc-TMEM114-1	human
lnc-TMEM114-2	human
lnc-TMEM114-3	human
lnc-TMEM114-4	human
lnc-TMEM114-5	human
lnc-TMEM114-6	human
lnc-TMEM117-1	human,mouse
lnc-TMEM132B-1	human
lnc-TMEM135-1	human,mouse
lnc-TMEM154-1	human
lnc-TMEM154-2	human
lnc-TMEM167A-1	human
lnc-TMEM177-1	mouse
lnc-TMEM179-1	human
lnc-TMEM184C-1	human,mouse
lnc-TMEM184C-2	human,mouse
lnc-TMEM242-1	human
lnc-TMEM260-1	human
lnc-TMEM38B-1	human
lnc-TMEM64-1	human
lnc-TMPRSS15-1	human,mouse
lnc-TMPRSS2-1	human
lnc-TMTC1-1	human,mouse
lnc-TNC-1	mouse
lnc-TNC-2	mouse
lnc-TNFAIP3-1	human
lnc-TNFAIP3-2	human
lnc-TNFSF10-1	human
lnc-TNIP2-1	mouse
lnc-TOM1L1-1	mouse
lnc-TOPAZ1-1	human,mouse
lnc-TOX-1	human
lnc-TPCN2-1	mouse
lnc-TPCN2-2	mouse
lnc-TPCN2-3	mouse
lnc-TPM1-1	human
lnc-Tpo-1	human
lnc-TRAF3IP2-1	mouse
lnc-TRAF3IP2-2	mouse
lnc-TRHR-1	human
lnc-TRIB2-1	human
lnc-TRIB2-2	human
lnc-TRMT44-1	human
lnc-TRPS1-1	human
lnc-TRUB1-1	human
lnc-TSC22D2-1	human,mouse
lnc-TSHZ3-1	human
lnc-TSHZ3-10	human
lnc-TSHZ3-11	human
lnc-TSHZ3-12	human
lnc-TSHZ3-2	human
lnc-TSHZ3-3	human
lnc-TSHZ3-4	human
lnc-TSHZ3-5	human
lnc-TSHZ3-6	human
lnc-TSHZ3-7	human
lnc-TSHZ3-8	human
lnc-TSHZ3-9	human
lnc-TSPAN18-1	human,mouse
lnc-TSPAN4-1	human
lnc-TSPAN8-1	human
lnc-TSSC1-1	human
lnc-TSSC1-2	human
lnc-TSSC1-3	human
lnc-TTC17-1	human,mouse
lnc-TTC17-2	human,mouse
lnc-TTC17-3	human,mouse
lnc-TTC39A-1	mouse
lnc-TTC4-1	human
lnc-TTC7B-1	human
lnc-TTC8-1	human,mouse
lnc-TTC9-1	human
lnc-TWIST1-1	human
lnc-UACA-1	human,mouse
lnc-UBE2D3-1	human,mouse
lnc-UBR5-1	human
lnc-UNCX-1	human
lnc-URB2-1	human
lnc-URI1-1	human
lnc-URI1-2	human
lnc-USP25-1	human
lnc-USP25-4	human
lnc-USP25-6	human
lnc-USP47-1	human
lnc-USP47-2	human
lnc-USP47-3	human
lnc-UST-1	human
lnc-UST-2	human
lnc-UTRN-1	mouse
lnc-VASH1-1	human
lnc-VAX1-1	human
lnc-VPS13D-1	human,mouse
lnc-VPS18-1	human
lnc-VPS18-2	human
lnc-VPS18-3	human
lnc-WAC-1	human
lnc-WAC-2	human
lnc-WDR1-1	human
lnc-WDR11-1	human,mouse
lnc-WDR11-2	human,mouse
lnc-WDR11-3	human,mouse
lnc-WDR11-4	human,mouse
lnc-WDR11-5	human,mouse
lnc-WDR11-6	human,mouse
lnc-WDR27-1	human
lnc-WDR27-2	human
lnc-WDR37-1	human
lnc-WDR72-2	human
lnc-WNK2-1	mouse
lnc-Wnt3a-1	human
lnc-Wnt3a-2	human
lnc-WNT5A-1	human
lnc-WNT7A-1	human
lnc-WNT7A-3	human
lnc-WNT7A-4	human
lnc-XPNPEP1-1	human
lnc-ZBTB10-1	human,mouse
lnc-ZBTB14-2	human
lnc-ZBTB18-1	human,mouse
lnc-ZBTB40-1	human,mouse
lnc-ZBTB42-1	human,mouse
lnc-ZBTB7C-1	human,mouse
lnc-ZBTB7C-2	human,mouse
lnc-ZBTB7C-3	human,mouse
lnc-ZBTB7C-4	human,mouse
lnc-ZC3H12C-1	human
lnc-ZC3H12C-2	human
lnc-ZC3H15-10	mouse
lnc-ZCCHC24-2	mouse
lnc-ZEB2-1	human,mouse
lnc-ZEB2-10	human,mouse
lnc-ZEB2-2	human,mouse
lnc-ZEB2-3	human,mouse
lnc-ZEB2-4	human,mouse
lnc-ZEB2-5	human,mouse
lnc-ZEB2-6	human,mouse
lnc-ZEB2-7	human,mouse
lnc-ZEB2-8	human,mouse
lnc-ZEB2-9	human,mouse
lnc-ZFAND2A-1	human,mouse
lnc-ZFHX3-2	human,mouse
lnc-ZFHX3-3	human,mouse
lnc-ZFHX3-4	human,mouse
lnc-ZFHX3-5	human,mouse
lnc-ZFHX3-6	human,mouse
lnc-ZFHX3-7	human,mouse
lnc-ZFHX3-8	human,mouse
lnc-ZFPM2-1	human
lnc-ZFPM2-2	human
lnc-ZIC3-1	human
lnc-ZIC3-2	human
lnc-ZMIZ1-1	human,mouse
lnc-ZMIZ1-2	human,mouse
lnc-ZMIZ1-3	human,mouse
lnc-ZMIZ1-5	human,mouse
lnc-ZNF438-1	human
lnc-ZNF438-2	human
lnc-ZNF438-3	human
lnc-ZNF503-1	human
lnc-ZNF507-1	human
lnc-ZNF507-2	human
lnc-ZNF706-1	human
lnc-ZNF804B-4	human
lnc-ZNHIT6-1	human
lnc-ZNRF2-1	human
lnc-ZNRF2-2	human
lnc-ZNRF3-1	human,mouse
lnc-ZPLD1-1	human
lnc-ZPLD1-2	human
lnc-ZYX-1	human
